# Supplementary material for: Characterization and intervention impacts on litter across public land types in Northern Idaho
Source: Environ Monit Assess. 2026 Apr 28;198(5):520. doi: 10.1007/s10661-026-15342-w (PMC13124929; doi:10.1007/s10661-026-15342-w)
Supplement: Supplementary file 2 — (XLSX 94.4 KB) [file 10661_2026_15342_MOESM2_ESM.xlsx]

## Sheet: Sheet1
Location	Campground	Use	Management	Trash	Collector	Campsite	Date	Area	Occupancy.Rate	Total.People	Plastic.N	Metal.N	Glass.N	Rubber.N	Misc.N	Plastic.W	Metal.W	Glass.W	Rubber.W	Misc.W	Sampling.Interval	TotalLitterN	TotalLitterW	LitterDensityN	LitterDensityW	PopDenisty	AccumRTN	AccumRTW	AccumRTN_Person	AccumRTW_Person
Farragut	Day Use	Day Use	SP	Yes	RT	0	2021-06-16	352.3	100		11	4	0	2	0	8.797	13.505	0	3.634	0	0	17	25.936	48254.3	73.6191
Farragut	Day Use	Day Use	SP	Yes	RT	0	2021-07-21	352.3	100		19	1	0	1	1	8.779	46.702	0	3.17	3.142	35	22	61.793	62446.8	175.399		1784.19	5.01139
Farragut	Day Use	Day Use	SP	Yes	RT	0	2021-09-25	352.3	100		17	5	0	1	1	9.008	52.994	0	0.564	0.584	66	24	63.15	68123.8	179.251		1032.18	2.71592
Farragut	Snowberry	Camping	SP	Yes	RT	106	2021-05-26	201.9	91.8367	134	5	3	0	0	0	0.415	0.223	0	0	0	0	8	0.638	39623.6	3.15998	663695
Farragut	Snowberry	Camping	SP	Yes	CH	106	2021-05-30	201.9	91.8367	134	8	0	0	0	0	2.721	0	0	0	0	4	8	2.721	39623.6	13.477	663695	9905.89	3.36924	0.0149254	0.00507649
Farragut	Snowberry	Camping	SP	Yes	CH	106	2021-06-06	201.9	91.8367	134	4	1	0	0	0	1.564	0.151	0	0	0	7	5	1.715	24764.7	8.4943	663695	3537.82	1.21347	0.00533049	0.00182836
Farragut	Snowberry	Camping	SP	Yes	RT	106	2021-06-16	201.9	91.8367	134	10	0	0	0	0	2.781	0	0	0	0	21	10	2.781	49529.5	13.7741	663695	2358.55	0.655912	0.00355366	0.000988273
Farragut	Snowberry	Camping	SP	Yes	CH	106	2021-06-24	201.9	91.8367	134	2	1	0	0	0	0.458	0.013	0	0	0	8	3	0.471	14858.8	2.33284	663695	1857.36	0.291605	0.00279851	0.000439366
Farragut	Snowberry	Camping	SP	Yes	CH	106	2021-07-05	201.9	91.8367	134	3	0	0	0	0	0.092	0	0	0	0	11	3	0.092	14858.8	0.455671	663695	1350.8	0.0414246	0.00203528	6.24152e-05
Farragut	Snowberry	Camping	SP	Yes	CH	106	2021-07-14	201.9	91.8367	134	3	0	0	0	0	0.149	0	0	0	0	9	3	0.149	14858.8	0.737989	663695	1650.98	0.0819988	0.00248756	0.000123549
Farragut	Snowberry	Camping	SP	Yes	CH	106	2021-07-18	201.9	91.8367	134	1	0	0	0	0	0.211	0	0	0	0	4	1	0.211	4952.95	1.04507	663695	1238.24	0.261268	0.00186567	0.000393657
Farragut	Snowberry	Camping	SP	Yes	CH	106	2021-07-24	201.9	91.8367	134	4	3	0	0	1	1.506	4.943	0	0	0.298	6	8	6.747	39623.6	33.4175	663695	6603.93	5.56959	0.00995025	0.00839179
Farragut	Snowberry	Camping	SP	Yes	CH	106	2021-07-26	201.9	91.8367	134	5	0	0	0	0	33.97	0	0	0	0	2	5	33.97	24764.7	168.252	663695	12382.4	84.1258	0.0186567	0.126754
Farragut	Snowberry	Camping	SP	Yes	CH	106	2021-07-28	201.9	91.8367	134	2	1	0	0	0	0.024	0.004	0	0	0	2	3	0.028	14858.8	0.138683	663695	7429.42	0.0693413	0.011194	0.000104478
Farragut	Snowberry	Camping	SP	Yes	CH	106	2021-08-01	201.9	91.8367	134	7	1	0	0	0	0.229	0.028	0	0	0	4	8	0.257	39623.6	1.27291	663695	9905.89	0.318227	0.0149254	0.000479478
Farragut	Snowberry	Camping	SP	Yes	CH	106	2021-08-07	201.9	91.8367	134	3	0	0	0	0	0.049	0	0	0	0	6	3	0.049	14858.8	0.242694	663695	2476.47	0.0404491	0.00373134	6.09453e-05
Farragut	Snowberry	Camping	SP	Yes	CH	106	2021-08-11	201.9	91.8367	134	1	0	0	0	0	0.015	0	0	0	0	4	1	0.015	4952.95	0.0742942	663695	1238.24	0.0185736	0.00186567	2.79851e-05
Farragut	Snowberry	Camping	SP	Yes	CH	106	2021-08-15	201.9	91.8367	134	1	0	0	0	0	0.86	0	0	0	0	4	1	0.86	4952.95	4.25953	663695	1238.24	1.06488	0.00186567	0.00160448
Farragut	Snowberry	Camping	SP	Yes	CH	106	2021-08-23	201.9	91.8367	134	17	0	0	0	0	11.605	0	0	0	0	8	17	11.605	84200.1	57.4789	663695	10525	7.18487	0.0158582	0.0108256
Farragut	Snowberry	Camping	SP	Yes	CH	106	2021-09-06	201.9	91.8367	134	10	3	0	10	0	3.696	4.075	0	14.43	0	14	23	22.201	113918	109.96	663695	8136.98	7.85431	0.0122601	0.0118342
Farragut	Snowberry	Camping	SP	Yes	RT	106	2021-09-25	201.9	91.8367	134	13	1	0	1	0	76.847	13.754	0	1.313	0	101	15	91.914	74294.2	455.245	663695	735.586	4.50738	0.00110832	0.00679134
Farragut	Snowberry	Camping	SP	Yes	RT	121	2021-05-26	163.8	92.8571	133	8	0	0	0	0	1.501	0	0	0	0	0	8	1.501	48840	9.16361	811966
Farragut	Snowberry	Camping	SP	Yes	CH	121	2021-06-01	163.8	92.8571	133	3	0	0	1	0	3.689	0	0	0.025	0	6	4	3.714	24420	22.674	811966	4070	3.779	0.00501253	0.00465414
Farragut	Snowberry	Camping	SP	Yes	CH	121	2021-06-13	163.8	92.8571	133	8	0	0	0	0	1.43	0	0	0	0	12	8	1.43	48840	8.73016	811966	4070	0.727513	0.00501253	0.00089599
Farragut	Snowberry	Camping	SP	Yes	RT	121	2021-06-16	163.8	92.8571	133	3	0	0	0	0	0.412	0	0	0	0	21	3	0.412	18315	2.51526	811966	872.144	0.119774	0.00107411	0.000147512
Farragut	Snowberry	Camping	SP	Yes	CH	121	2021-07-01	163.8	92.8571	133	4	0	0	0	1	0.711	0	0	0	0.336	15	5	1.047	30525	6.39194	811966	2035	0.426129	0.00250627	0.000524812
Farragut	Snowberry	Camping	SP	Yes	CH	121	2021-07-02	163.8	92.8571	133	1	1	0	0	0	0.169	3.078	0	0	0	1	2	3.247	12210	19.823	811966	12210	19.823	0.0150376	0.0244135
Farragut	Snowberry	Camping	SP	Yes	CH	121	2021-07-05	163.8	92.8571	133	0	1	0	0	0	0	3.097	0	0	0	3	1	3.097	6105.01	18.9072	811966	2035	6.3024	0.00250627	0.0077619
Farragut	Snowberry	Camping	SP	Yes	CH	121	2021-07-09	163.8	92.8571	133	4	0	0	0	0	4.283	0	0	0	0	4	4	4.283	24420	26.1477	811966	6105.01	6.53694	0.0075188	0.00805075
Farragut	Snowberry	Camping	SP	Yes	CH	121	2021-07-14	163.8	92.8571	133	1	0	0	0	0	2.342	0	0	0	0	5	1	2.342	6105.01	14.2979	811966	1221	2.85958	0.00150376	0.0035218
Farragut	Snowberry	Camping	SP	Yes	RT	121	2021-07-21	163.8	92.8571	133	3	0	0	0	0	0.375	0	0	0	0	35	3	0.375	18315	2.28938	811966	523.286	0.0654108	0.000644468	8.05585e-05
Farragut	Snowberry	Camping	SP	Yes	CH	121	2021-07-26	163.8	92.8571	133	1	0	0	1	0	0.015	0	0	1.412	0	5	2	1.427	12210	8.71184	811966	2442	1.74237	0.00300752	0.00214586
Farragut	Snowberry	Camping	SP	Yes	CH	121	2021-07-30	163.8	92.8571	133	9	1	0	0	0	8.194	0.199	0	0	0	4	10	8.393	61050.1	51.2393	811966	15262.5	12.8098	0.018797	0.0157763
Farragut	Snowberry	Camping	SP	Yes	CH	121	2021-08-01	163.8	92.8571	133	5	0	0	0	0	0.133	0	0	0	0	2	5	0.133	30525	0.811966	811966	15262.5	0.405983	0.018797	0.0005
Farragut	Snowberry	Camping	SP	Yes	CH	121	2021-08-08	163.8	92.8571	133	3	0	0	0	0	38.248	0	0	0	0	7	3	38.248	18315	233.504	811966	2616.43	33.3578	0.00322234	0.0410827
Farragut	Snowberry	Camping	SP	Yes	CH	121	2021-09-24	163.8	92.8571	133	3	1	0	0	0	1.188	0.45	0	0	0	47	4	1.638	24420	10	811966	519.575	0.212766	0.000639898	0.000262038
Farragut	Snowberry	Camping	SP	Yes	RT	121	2021-09-25	163.8	92.8571	133	9	1	1	1	0	36.076	5.058	2.844	3.03	0	66	12	47.008	73260.1	286.984	811966	1110	4.34824	0.00136705	0.00535521
Farragut	Snowberry	Camping	SP	Yes	RT	134	2021-05-26	201.9	87.7551	117	11	1	0	0	0	7.299	0.061	0	0	0	0	12	7.36	59435.4	36.4537	579495
Farragut	Snowberry	Camping	SP	Yes	CH	134	2021-06-25	201.9	87.7551	117	8	1	0	0	0	3.161	0.115	0	0	0	30	9	3.276	44576.5	16.2259	579495	1485.88	0.540862	0.0025641	0.000933333
Farragut	Snowberry	Camping	SP	Yes	CH	134	2021-06-27	201.9	87.7551	117	6	1	0	0	0	7.075	8.281	0	0	0	2	7	15.356	34670.6	76.0575	579495	17335.3	38.0287	0.0299145	0.0656239
Farragut	Snowberry	Camping	SP	Yes	CH	134	2021-07-09	201.9	87.7551	117	1	3	0	0	0	0.115	0.745	0	0	0	12	4	0.86	19811.8	4.25953	579495	1650.98	0.354961	0.002849	0.000612536
Farragut	Snowberry	Camping	SP	Yes	RT	134	2021-07-21	201.9	87.7551	117	2	0	0	0	0	34.741	0	0	0	0	56	2	34.741	9905.89	172.07	579495	176.891	3.07268	0.00030525	0.00530235
Farragut	Snowberry	Camping	SP	Yes	CH	134	2021-07-28	201.9	87.7551	117	2	0	0	0	0	0.019	0	0	0	0	7	2	0.019	9905.89	0.094106	579495	1415.13	0.0134437	0.002442	2.3199e-05
Farragut	Snowberry	Camping	SP	Yes	CH	134	2021-08-04	201.9	87.7551	117	4	1	0	1	0	1.508	0.009	0	0.015	0	7	6	1.532	29717.7	7.58791	579495	4245.38	1.08399	0.00732601	0.00187057
Farragut	Snowberry	Camping	SP	Yes	RT	134	2021-09-25	201.9	87.7551	117	4	2	0	0	0	46.908	126.302	0	0	0	66	6	173.21	29717.7	857.9	579495	450.268	12.9985	0.000777001	0.0224307
Farragut	Waldron	Camping	SP	Yes	RT	156	2021-05-26	357.7	76.5306	89	9	21	0	0	0	5.095	41.859	0	0	0	0	30	46.954	83869.2	131.266	248812
Farragut	Waldron	Camping	SP	Yes	CH	156	2021-06-01	357.7	76.5306	89	23	1	0	1	0	4.012	0.15	0	0.135	0	6	25	4.297	69891	12.0129	248812	11648.5	2.00214	0.0468165	0.00804682
Farragut	Waldron	Camping	SP	Yes	CH	156	2021-06-07	357.7	76.5306	89	35	1	0	0	0	69.086	0.012	0	0	0	6	36	69.098	100643	193.173	248812	16773.8	32.1955	0.0674157	0.129397
Farragut	Waldron	Camping	SP	Yes	CH	156	2021-06-11	357.7	76.5306	89	12	3	0	1	0	1.676	2.956	0	0.442	0	4	16	5.074	44730.2	14.1851	248812	11182.6	3.54627	0.0449438	0.0142528
Farragut	Waldron	Camping	SP	Yes	CH	156	2021-06-13	357.7	76.5306	89	9	0	0	0	0	1.758	0	0	0	0	2	9	1.758	25160.7	4.91473	248812	12580.4	2.45737	0.0505618	0.0098764
Farragut	Waldron	Camping	SP	Yes	RT	156	2021-06-16	357.7	76.5306	89	13	2	0	0	0	3.862	1.046	0	0	0	21	15	4.908	41934.6	13.721	248812	1996.88	0.653381	0.00802568	0.002626
Farragut	Waldron	Camping	SP	Yes	CH	156	2021-06-17	357.7	76.5306	89	4	1	0	2	0	0.552	0.131	0	1.648	0	1	7	2.331	19569.5	6.51663	248812	19569.5	6.51663	0.0786517	0.026191
Farragut	Waldron	Camping	SP	Yes	CH	156	2021-06-25	357.7	76.5306	89	7	2	0	0	0	2.136	0.467	0	0	0	8	9	2.603	25160.7	7.27705	248812	3145.09	0.909631	0.0126404	0.0036559
Farragut	Waldron	Camping	SP	Yes	CH	156	2021-07-11	357.7	76.5306	89	3	6	0	0	0	0.686	1.815	0	0	0	16	9	2.501	25160.7	6.99189	248812	1572.55	0.436993	0.00632022	0.00175632
Farragut	Waldron	Camping	SP	Yes	CH	156	2021-07-15	357.7	76.5306	89	4	1	0	0	1	0.227	0.2	0	0	0.375	4	6	0.802	16773.8	2.2421	248812	4193.46	0.560526	0.0168539	0.00225281
Farragut	Waldron	Camping	SP	Yes	RT	156	2021-07-21	357.7	76.5306	89	5	0	0	0	0	1.229	0	0	0	0	35	5	1.229	13978.2	3.43584	248812	399.377	0.0981669	0.00160514	0.000394543
Farragut	Waldron	Camping	SP	Yes	CH	156	2021-07-23	357.7	76.5306	89	4	0	0	1	2	0.82	0	0	0.199	0.366	2	7	1.385	19569.5	3.87196	248812	9784.74	1.93598	0.0393258	0.0077809
Farragut	Waldron	Camping	SP	Yes	CH	156	2021-07-25	357.7	76.5306	89	3	0	0	0	0	0.188	0	0	0	0	2	3	0.188	8386.92	0.52558	248812	4193.46	0.26279	0.0168539	0.00105618
Farragut	Waldron	Camping	SP	Yes	CH	156	2021-07-30	357.7	76.5306	89	4	0	0	1	1	0.369	0	0	0.356	0.095	5	6	0.82	16773.8	2.29242	248812	3354.77	0.458485	0.0134831	0.0018427
Farragut	Waldron	Camping	SP	Yes	CH	156	2021-08-01	357.7	76.5306	89	3	1	0	0	0	0.966	0.066	0	0	0	2	4	1.032	11182.6	2.8851	248812	5591.28	1.44255	0.0224719	0.00579775
Farragut	Waldron	Camping	SP	Yes	CH	156	2021-08-08	357.7	76.5306	89	2	0	0	0	0	0.125	0	0	0	0	7	2	0.125	5591.28	0.349455	248812	798.754	0.0499221	0.00321027	0.000200642
Farragut	Waldron	Camping	SP	Yes	CH	156	2021-08-12	357.7	76.5306	89	6	0	0	0	0	11.166	0	0	0	0	4	6	11.166	16773.8	31.2161	248812	4193.46	7.80403	0.0168539	0.0313652
Farragut	Waldron	Camping	SP	Yes	CH	156	2021-08-15	357.7	76.5306	89	6	0	0	0	1	2.102	0	0	0	0.155	3	7	2.257	19569.5	6.30976	248812	6523.16	2.10325	0.0262172	0.00845318
Farragut	Waldron	Camping	SP	Yes	CH	156	2021-08-20	357.7	76.5306	89	6	0	0	0	0	0.767	0	0	0	0	5	6	0.767	16773.8	2.14425	248812	3354.77	0.428851	0.0134831	0.0017236
Farragut	Waldron	Camping	SP	Yes	CH	156	2021-08-26	357.7	76.5306	89	9	0	0	0	1	3.87	0	0	0	80.208	6	10	84.078	27956.4	235.052	248812	4659.4	39.1753	0.0187266	0.157449
Farragut	Waldron	Camping	SP	Yes	CH	156	2021-09-02	357.7	76.5306	89	1	0	0	0	0	0.055	0	0	0	0	7	1	0.055	2795.64	0.15376	248812	399.377	0.0219657	0.00160514	8.82825e-05
Farragut	Waldron	Camping	SP	Yes	CH	156	2021-09-05	357.7	76.5306	89	5	0	0	0	0	2.247	0	0	0	0	3	5	2.247	13978.2	6.2818	248812	4659.4	2.09393	0.0187266	0.00841573
Farragut	Waldron	Camping	SP	Yes	CH	156	2021-09-09	357.7	76.5306	89	0	0	0	0	0	0.051	0	0	0	0	4	0	0.051	0	0.142578	248812	0	0.0356444	0	0.000143258
Farragut	Waldron	Camping	SP	Yes	CH	156	2021-09-16	357.7	76.5306	89	0	1	0	0	0	0	0.085	0	0	0	7	1	0.085	2795.64	0.237629	248812	399.377	0.033947	0.00160514	0.000136437
Farragut	Waldron	Camping	SP	Yes	CH	156	2021-09-18	357.7	76.5306	89	9	6	0	0	1	32.418	32.136	0	0	0.295	2	16	64.849	44730.2	181.294	248812	22365.1	90.6472	0.0898876	0.36432
Farragut	Waldron	Camping	SP	Yes	RT	156	2021-09-25	357.7	76.5306	89	53	0	0	1	0	11.832	0	0	4.698	0	66	54	16.53	150964	46.2119	248812	2287.34	0.70018	0.00919305	0.0028141
Farragut	Waldron	Camping	SP	Yes	RT	180	2021-05-26	269.4	77.551	108	2	2	0	0	0	0.075	0.353	0	0	0	0	4	0.428	14847.8	1.58872	400891
Farragut	Waldron	Camping	SP	Yes	CH	180	2021-05-31	269.4	77.551	108	6	4	0	0	0	1.862	12.417	0	0	0	5	10	14.279	37119.5	53.003	400891	7423.9	10.6006	0.0185185	0.0264426
Farragut	Waldron	Camping	SP	Yes	CH	180	2021-06-06	269.4	77.551	108	0	1	0	0	0	0	2.031	0	0	0	6	1	2.031	3711.95	7.53898	400891	618.659	1.2565	0.00154321	0.00313426
Farragut	Waldron	Camping	SP	Yes	CH	180	2021-06-14	269.4	77.551	108	1	0	0	0	0	0.192	0	0	0	0	8	1	0.192	3711.95	0.712695	400891	463.994	0.0890869	0.00115741	0.000222222
Farragut	Waldron	Camping	SP	Yes	CH	180	2021-06-27	269.4	77.551	108	3	0	0	0	0	1.246	0	0	0	0	13	3	1.246	11135.9	4.62509	400891	856.604	0.355776	0.00213675	0.000887464
Farragut	Waldron	Camping	SP	Yes	CH	180	2021-07-06	269.4	77.551	108	30	3	0	0	0	57.288	2.184	0	0	0	9	33	59.472	122494	220.757	400891	13610.5	24.5286	0.0339506	0.0611852
Farragut	Waldron	Camping	SP	Yes	RT	180	2021-07-21	269.4	77.551	108	5	1	0	0	0	0.417	9.212	0	0	0	56	6	9.629	22271.7	35.7424	400891	397.709	0.638257	0.000992063	0.0015921
Farragut	Waldron	Camping	SP	Yes	CH	180	2021-08-10	269.4	77.551	108	5	0	0	0	0	0.472	0	0	0	0	20	5	0.472	18559.8	1.75204	400891	927.988	0.0876021	0.00231481	0.000218519
Farragut	Waldron	Camping	SP	Yes	CH	180	2021-09-12	269.4	77.551	108	12	3	2	0	0	7.359	29.152	9.413	0	0	33	17	45.924	63103.2	170.468	400891	1912.22	5.16569	0.00476992	0.0128855
Farragut	Waldron	Camping	SP	Yes	RT	180	2021-09-25	269.4	77.551	108	6	1	0	0	2	29.074	14.14	0	0	44.303	66	9	87.517	33407.6	324.859	400891	506.175	4.92211	0.00126263	0.0122779
Farragut	Waldron	Camping	SP	Yes	RT	200	2021-05-26	346.9	86.7347	59	5	0	0	0	0	0.478	0	0	0	0	0	5	0.478	14413.4	1.37792	170078
Farragut	Waldron	Camping	SP	Yes	CH	200	2021-05-27	346.9	86.7347	59	4	0	0	0	1	0.459	0	0	0	0.41	1	5	0.869	14413.4	2.50504	170078	14413.4	2.50504	0.0847458	0.0147288
Farragut	Waldron	Camping	SP	Yes	CH	200	2021-05-31	346.9	86.7347	59	4	2	0	0	0	0.287	0.024	0	0	0	4	6	0.311	17296.1	0.896512	170078	4324.01	0.224128	0.0254237	0.0013178
Farragut	Waldron	Camping	SP	Yes	CH	200	2021-06-06	346.9	86.7347	59	4	0	0	0	0	0.456	0	0	0	0	6	4	0.456	11530.7	1.3145	170078	1921.78	0.219083	0.0112994	0.00128814
Farragut	Waldron	Camping	SP	Yes	RT	200	2021-06-16	346.9	86.7347	59	1	0	1	0	1	0.131	0	0.441	0	0.71	21	3	1.282	8648.03	3.69559	170078	411.811	0.17598	0.00242131	0.00103471
Farragut	Waldron	Camping	SP	Yes	CH	200	2021-06-18	346.9	86.7347	59	27	1	0	0	0	2.474	0.665	0	0	0	2	28	3.139	80714.9	9.04872	170078	40357.5	4.52436	0.237288	0.0266017
Farragut	Waldron	Camping	SP	Yes	CH	200	2021-06-23	346.9	86.7347	59	3	0	0	1	0	0.281	0	0	15.489	0	5	4	15.77	11530.7	45.4598	170078	2306.14	9.09196	0.0135593	0.0534576
Farragut	Waldron	Camping	SP	Yes	CH	200	2021-06-27	346.9	86.7347	59	2	0	0	0	0	0.635	0	0	0	0	4	2	0.635	5765.35	1.8305	170078	1441.34	0.457625	0.00847458	0.00269068
Farragut	Waldron	Camping	SP	Yes	CH	200	2021-07-01	346.9	86.7347	59	4	0	0	0	0	0.229	0	0	0	0	4	4	0.229	11530.7	0.660133	170078	2882.68	0.165033	0.0169492	0.000970339
Farragut	Waldron	Camping	SP	Yes	CH	200	2021-07-16	346.9	86.7347	59	3	0	0	0	0	1.646	0	0	0	0	15	3	1.646	8648.03	4.74488	170078	576.535	0.316326	0.00338983	0.00185989
Farragut	Waldron	Camping	SP	Yes	CH	200	2021-07-18	346.9	86.7347	59	2	0	0	0	0	0.076	0	0	0	0	2	2	0.076	5765.35	0.219083	170078	2882.68	0.109542	0.0169492	0.000644068
Farragut	Waldron	Camping	SP	Yes	RT	200	2021-07-21	346.9	86.7347	59	5	0	0	0	1	2.213	0	0	0	0.14	35	6	2.353	17296.1	6.78293	170078	494.173	0.193798	0.00290557	0.00113947
Farragut	Waldron	Camping	SP	Yes	CH	200	2021-07-25	346.9	86.7347	59	1	0	0	0	0	0.246	0	0	0	0	4	1	0.246	2882.68	0.709138	170078	720.669	0.177285	0.00423729	0.00104237
Farragut	Waldron	Camping	SP	Yes	CH	200	2021-08-06	346.9	86.7347	59	4	1	0	0	0	2.032	0.104	0	0	0	12	5	2.136	14413.4	6.15739	170078	1201.11	0.513116	0.00706215	0.00301695
Farragut	Waldron	Camping	SP	Yes	CH	200	2021-08-12	346.9	86.7347	59	0	1	0	0	0	0	2.072	0	0	0	6	1	2.072	2882.68	5.9729	170078	480.446	0.995484	0.00282486	0.00585311
Farragut	Waldron	Camping	SP	Yes	CH	200	2021-08-20	346.9	86.7347	59	7	1	0	1	0	0.58	0.05	0	0.158	0	8	9	0.788	25944.1	2.27155	170078	3243.01	0.283943	0.0190678	0.00166949
Farragut	Waldron	Camping	SP	Yes	CH	200	2021-08-22	346.9	86.7347	59	4	0	0	0	0	1.898	0	0	0	0	2	4	1.898	11530.7	5.47132	170078	5765.35	2.73566	0.0338983	0.0160847
Farragut	Waldron	Camping	SP	Yes	CH	200	2021-09-10	346.9	86.7347	59	4	0	0	0	0	0.249	0	0	0	0	19	4	0.249	11530.7	0.717786	170078	606.879	0.0377782	0.00356824	0.000222123
Farragut	Waldron	Camping	SP	Yes	CH	200	2021-09-12	346.9	86.7347	59	3	0	0	1	0	3.095	0	0	0.372	0	2	4	3.467	11530.7	9.99423	170078	5765.35	4.99712	0.0338983	0.0293814
Farragut	Waldron	Camping	SP	Yes	RT	200	2021-09-25	346.9	86.7347	59	8	0	0	0	0	25.83	0	0	0	0	66	8	25.83	23061.4	74.4595	170078	349.415	1.12817	0.00205444	0.00663328
Farragut	Whitetail	Camping	SP	Yes	RT	7	2021-05-26	178.8	82.6531	150	6	3	0	0	0	1.563	3.144	0	0	0	0	9	4.707	50335.6	26.3255	838926
Farragut	Whitetail	Camping	SP	Yes	CH	7	2021-06-01	178.8	82.6531	150	2	0	0	0	0	0.119	0	0	0	0	6	2	0.119	11185.7	0.665548	838926	1864.28	0.110925	0.00222222	0.000132222
Farragut	Whitetail	Camping	SP	Yes	CH	7	2021-06-03	178.8	82.6531	150	1	0	0	2	0	2.303	0	0	5.23	0	2	3	7.533	16778.5	42.1309	838926	8389.26	21.0654	0.01	0.02511
Farragut	Whitetail	Camping	SP	Yes	CH	7	2021-06-14	178.8	82.6531	150	7	0	0	0	0	3.498	0	0	0	0	11	7	3.498	39149.9	19.5638	838926	3559.08	1.77852	0.00424242	0.00212
Farragut	Whitetail	Camping	SP	Yes	RT	7	2021-06-16	178.8	82.6531	150	26	3	0	0	0	31.447	4.475	0	0	0	21	29	35.922	162192	200.906	838926	7723.45	9.56695	0.00920635	0.0114038
Farragut	Whitetail	Camping	SP	Yes	CH	7	2021-06-18	178.8	82.6531	150	0	1	0	0	0	0	0.032	0	0	0	2	1	0.032	5592.84	0.178971	838926	2796.42	0.0894855	0.00333333	0.000106667
Farragut	Whitetail	Camping	SP	Yes	CH	7	2021-06-29	178.8	82.6531	150	1	0	0	0	0	0.033	0	0	0	0	11	1	0.033	5592.84	0.184564	838926	508.44	0.0167785	0.000606061	2e-05
Farragut	Whitetail	Camping	SP	Yes	CH	7	2021-07-05	178.8	82.6531	150	9	0	0	0	0	5.265	0	0	0	0	6	9	5.265	50335.6	29.4463	838926	8389.26	4.90772	0.01	0.00585
Farragut	Whitetail	Camping	SP	Yes	RT	7	2021-07-21	178.8	82.6531	150	15	0	0	0	0	5.354	0	0	0	0	35	15	5.354	83892.6	29.9441	838926	2396.93	0.855545	0.00285714	0.00101981
Farragut	Whitetail	Camping	SP	Yes	CH	7	2021-07-25	178.8	82.6531	150	21	1	0	2	0	2.146	0.025	0	0.83	0	4	24	3.001	134228	16.7841	838926	33557	4.19603	0.04	0.00500167
Farragut	Whitetail	Camping	SP	Yes	CH	7	2021-08-01	178.8	82.6531	150	15	2	0	1	0	28.509	49.364	0	0.025	0	7	18	77.898	100671	435.671	838926	14381.6	62.2387	0.0171429	0.0741886
Farragut	Whitetail	Camping	SP	Yes	CH	7	2021-08-08	178.8	82.6531	150	5	0	0	1	0	1.446	0	0	0.195	0	7	6	1.641	33557	9.17785	838926	4793.86	1.31112	0.00571429	0.00156286
Farragut	Whitetail	Camping	SP	Yes	CH	7	2021-08-29	178.8	82.6531	150	8	5	0	1	0	3.719	33.938	0	0.234	0	21	14	37.891	78299.8	211.918	838926	3728.56	10.0913	0.00444444	0.0120289
Farragut	Whitetail	Camping	SP	Yes	CH	7	2021-09-03	178.8	82.6531	150	19	0	0	0	0	41.815	0	0	0	0	5	19	41.815	106264	233.865	838926	21252.8	46.7729	0.0253333	0.0557533
Farragut	Whitetail	Camping	SP	Yes	RT	7	2021-09-25	178.8	82.6531	150	10	0	0	0	0	32.9	0	0	0	0	66	10	32.9	55928.4	184.004	838926	847.4	2.78795	0.0010101	0.00332323
Farragut	Whitetail	Camping	SP	Yes	RT	42	2021-05-26	247.7	78.5714	103	17	5	0	0	3	6.249	3.794	0	0	1.019	0	25	11.062	100929	44.6589	415826
Farragut	Whitetail	Camping	SP	Yes	RT	42	2021-07-21	247.7	78.5714	103	30	3	0	2	0	1.728	5.886	0	3.006	0	56	35	10.62	141300	42.8744	415826	2523.21	0.765615	0.00606796	0.00184119
Farragut	Whitetail	Camping	SP	Yes	RT	42	2021-09-25	247.7	78.5714	103	11	0	0	0	0	129.172	0	0	0	0	66	11	129.172	44408.6	521.486	415826	672.857	7.9013	0.00161812	0.0190015
Farragut	Whitetail	Camping	SP	Yes	RT	49	2021-05-26	204.8	82.6531	127	34	4	0	2	0	8.857	0.269	0	0.432	0	0	40	9.558	195312	46.6699	620117
Farragut	Whitetail	Camping	SP	Yes	CH	49	2021-06-04	204.8	82.6531	127	4	0	0	0	0	1.168	0	0	0	0	9	4	1.168	19531.2	5.70312	620117	2170.14	0.633681	0.00349956	0.00102187
Farragut	Whitetail	Camping	SP	Yes	CH	49	2021-06-12	204.8	82.6531	127	3	0	0	0	0	15.305	0	0	0	0	8	3	15.305	14648.4	74.7314	620117	1831.05	9.34143	0.00295276	0.015064
Farragut	Whitetail	Camping	SP	Yes	RT	49	2021-09-25	204.8	82.6531	127	11	0	0	1	0	49.335	0	0	0.366	0	122	12	49.701	58593.7	242.681	620117	480.277	1.98919	0.000774493	0.00320776
Heyburn	Day Use	Day Use	SP	Yes	RT	0	2021-06-29	301.47	100		114	14	18	2	1	109.033	59.31	261.957	25.312	79.54	0	149	535.152	494244	1775.14
Heyburn	Day Use	Day Use	SP	Yes	RT	0	2021-07-21	301.47	100		55	7	15	1	4	601.252	44.416	49.283	1186	106.564	22	82	1987.52	272000	6592.74		12363.6	299.67
Heyburn	Day Use	Day Use	SP	Yes	RT	0	2021-09-25	301.47	100		27	6	0	0	0	330.471	4.837	0	0	0	66	33	335.308	109463	1112.24		1658.54	16.8522
Heyburn	Benewah	Camping	SP	Yes	RT	205	2021-05-27	113.4	87.2881	106	17	0	0	0	0	21.591	0	0	0	0	0	17	21.591	149912	190.397	934744
Heyburn	Benewah	Camping	SP	Yes	CH	205	2021-05-29	113.4	87.2881	106	1	0	0	0	0	0.006	0	0	0	0	2	1	0.006	8818.34	0.0529101	934744	4409.17	0.026455	0.00471698	2.83019e-05
Heyburn	Benewah	Camping	SP	Yes	CH	205	2021-05-31	113.4	87.2881	106	4	1	0	0	0	11.171	0.121	0	0	0	2	5	11.292	44091.7	99.5767	934744	22045.9	49.7884	0.0235849	0.0532642
Heyburn	Benewah	Camping	SP	Yes	CH	205	2021-06-03	113.4	87.2881	106	1	0	0	0	0	0.132	0	0	0	0	3	1	0.132	8818.34	1.16402	934744	2939.45	0.388007	0.00314465	0.000415094
Heyburn	Benewah	Camping	SP	Yes	CH	205	2021-06-04	113.4	87.2881	106	2	0	0	0	0	0.252	0	0	0	0	1	2	0.252	17636.7	2.22222	934744	17636.7	2.22222	0.0188679	0.00237736
Heyburn	Benewah	Camping	SP	Yes	CH	205	2021-06-11	113.4	87.2881	106	8	1	0	0	0	5.676	0.266	0	0	0	7	9	5.942	79365.1	52.3986	934744	11337.9	7.48551	0.0121294	0.00800809
Heyburn	Benewah	Camping	SP	Yes	CH	205	2021-06-14	113.4	87.2881	106	13	0	0	0	0	1.695	0	0	0	0	3	13	1.695	114638	14.9471	934744	38212.8	4.98236	0.0408805	0.00533019
Heyburn	Benewah	Camping	SP	Yes	CH	205	2021-06-20	113.4	87.2881	106	2	0	0	0	0	1.721	0	0	0	0	6	2	1.721	17636.7	15.1764	934744	2939.45	2.52939	0.00314465	0.00270597
Heyburn	Benewah	Camping	SP	Yes	CH	205	2021-06-23	113.4	87.2881	106	3	1	0	0	1	1.391	0.006	0	0	0.672	3	5	2.069	44091.7	18.2451	934744	14697.2	6.08172	0.0157233	0.00650629
Heyburn	Benewah	Camping	SP	Yes	CH	205	2021-06-25	113.4	87.2881	106	1	0	0	0	0	0.009	0	0	0	0	2	1	0.009	8818.34	0.0793651	934744	4409.17	0.0396825	0.00471698	4.24528e-05
Heyburn	Benewah	Camping	SP	Yes	RT	205	2021-06-29	113.4	87.2881	106	4	1	0	0	0	0.442	2.017	0	0	0	33	5	2.459	44091.7	21.6843	934744	1336.11	0.6571	0.00142939	0.000702973
Heyburn	Benewah	Camping	SP	Yes	CH	205	2021-07-03	113.4	87.2881	106	5	0	0	0	0	81.409	0	0	0	0	4	5	81.409	44091.7	717.892	934744	11022.9	179.473	0.0117925	0.192002
Heyburn	Benewah	Camping	SP	Yes	CH	205	2021-07-05	113.4	87.2881	106	3	2	0	0	0	1.23	0.255	0	0	0	2	5	1.485	44091.7	13.0952	934744	22045.9	6.54762	0.0235849	0.00700472
Heyburn	Benewah	Camping	SP	Yes	CH	205	2021-07-15	113.4	87.2881	106	1	0	0	0	0	0.104	0	0	0	0	10	1	0.104	8818.34	0.917108	934744	881.834	0.0917108	0.000943396	9.81132e-05
Heyburn	Benewah	Camping	SP	Yes	CH	205	2021-07-18	113.4	87.2881	106	2	0	0	0	0	0.76	0	0	0	0	3	2	0.76	17636.7	6.70194	934744	5878.89	2.23398	0.00628931	0.00238994
Heyburn	Benewah	Camping	SP	Yes	RT	205	2021-07-21	113.4	87.2881	106	5	0	0	0	0	0.893	0	0	0	0	22	5	0.893	44091.7	7.87478	934744	2004.17	0.357945	0.00214408	0.000382933
Heyburn	Benewah	Camping	SP	Yes	CH	205	2021-08-05	113.4	87.2881	106	4	0	0	4	0	0.476	0	0	0.237	0	15	8	0.713	70546.7	6.28748	934744	4703.12	0.419165	0.00503145	0.000448428
Heyburn	Benewah	Camping	SP	Yes	CH	205	2021-08-08	113.4	87.2881	106	1	0	0	0	0	0.713	0	0	0	0	3	1	0.713	8818.34	6.28748	934744	2939.45	2.09583	0.00314465	0.00224214
Heyburn	Benewah	Camping	SP	Yes	CH	205	2021-08-15	113.4	87.2881	106	5	2	0	1	0	5.053	4.35	0	0.171	0	7	8	9.574	70546.7	84.4268	934744	10078.1	12.061	0.0107817	0.012903
Heyburn	Benewah	Camping	SP	Yes	CH	205	2021-09-06	113.4	87.2881	106	2	1	0	0	0	0.03	0.572	0	0	0	22	3	0.602	26455	5.30864	934744	1202.5	0.241302	0.00128645	0.000258148
Heyburn	Benewah	Camping	SP	Yes	RT	205	2021-09-25	113.4	87.2881	106	7	0	0	2	0	76.462	0	0	3.901	0	66	9	80.363	79365.1	708.668	934744	1202.5	10.7374	0.00128645	0.011487
Heyburn	Benewah	Camping	SP	Yes	RT	217	2021-05-27	190.5	50	83	3	5	0	0	1	0.8	3.85	0	0	0.137	0	9	4.787	47244.1	25.1286	435696
Heyburn	Benewah	Camping	SP	Yes	CH	217	2021-05-31	190.5	50	83	3	0	0	0	0	1.107	0	0	0	0	4	3	1.107	15748	5.81102	435696	3937.01	1.45276	0.00903614	0.00333434
Heyburn	Benewah	Camping	SP	Yes	CH	217	2021-06-03	190.5	50	83	23	1	0	0	0	10.729	2.003	0	0	0	3	24	12.732	125984	66.8346	435696	41994.8	22.2782	0.0963855	0.0511325
Heyburn	Benewah	Camping	SP	Yes	CH	217	2021-06-06	190.5	50	83	5	1	0	0	0	0.507	0.46	0	0	0	3	6	0.967	31496.1	5.07612	435696	10498.7	1.69204	0.0240964	0.00388353
Heyburn	Benewah	Camping	SP	Yes	CH	217	2021-06-20	190.5	50	83	8	2	0	0	0	47.315	0.747	0	0	0	14	10	48.062	52493.4	252.294	435696	3749.53	18.021	0.00860585	0.0413614
Heyburn	Benewah	Camping	SP	Yes	CH	217	2021-06-21	190.5	50	83	15	1	0	0	0	5.537	0.25	0	0	0	1	16	5.787	83989.5	30.378	435696	83989.5	30.378	0.192771	0.0697229
Heyburn	Benewah	Camping	SP	Yes	CH	217	2021-06-22	190.5	50	83	2	2	0	0	0	0.722	0.812	0	0	0	1	4	1.534	20997.4	8.05249	435696	20997.4	8.05249	0.0481928	0.0184819
Heyburn	Benewah	Camping	SP	Yes	CH	217	2021-06-25	190.5	50	83	1	0	0	0	0	0.045	0	0	0	0	3	1	0.045	5249.34	0.23622	435696	1749.78	0.0787402	0.00401606	0.000180723
Heyburn	Benewah	Camping	SP	Yes	RT	217	2021-06-29	190.5	50	83	3	1	0	0	0	0.647	0.042	0	0	0	33	4	0.689	20997.4	3.6168	435696	636.284	0.1096	0.00146039	0.000251552
Heyburn	Benewah	Camping	SP	Yes	CH	217	2021-07-05	190.5	50	83	2	4	0	0	0	0.084	1.848	0	0	0	6	6	1.932	31496.1	10.1417	435696	5249.34	1.69029	0.0120482	0.00387952
Heyburn	Benewah	Camping	SP	Yes	RT	217	2021-07-21	190.5	50	83	14	3	0	2	1	17.594	54.899	0	0.144	0.102	22	20	72.739	104987	381.832	435696	4772.13	17.356	0.0109529	0.0398352
Heyburn	Benewah	Camping	SP	Yes	CH	217	2021-07-23	190.5	50	83	5	2	0	1	0	2.761	5.125	0	0.031	0	2	8	7.917	41994.8	41.5591	435696	20997.4	20.7795	0.0481928	0.0476928
Heyburn	Benewah	Camping	SP	Yes	CH	217	2021-07-28	190.5	50	83	7	0	0	0	0	3.043	0	0	0	0	5	7	3.043	36745.4	15.9738	435696	7349.08	3.19475	0.0168675	0.00733253
Heyburn	Benewah	Camping	SP	Yes	CH	217	2021-08-02	190.5	50	83	37	0	0	0	3	12.191	0	0	0	2.28	5	40	14.471	209974	75.9633	435696	41994.8	15.1927	0.0963855	0.0348699
Heyburn	Benewah	Camping	SP	Yes	CH	217	2021-08-13	190.5	50	83	10	0	0	0	0	0.704	0	0	0	0	11	10	0.704	52493.4	3.69554	435696	4772.13	0.335958	0.0109529	0.000771084
Heyburn	Benewah	Camping	SP	Yes	CH	217	2021-08-19	190.5	50	83	6	2	0	0	0	17.178	0.53	0	0	0	6	8	17.708	41994.8	92.9554	435696	6999.13	15.4926	0.0160643	0.0355582
Heyburn	Benewah	Camping	SP	Yes	CH	217	2021-08-20	190.5	50	83	3	0	0	0	0	0.296	0	0	0	0	1	3	0.296	15748	1.55381	435696	15748	1.55381	0.0361446	0.00356627
Heyburn	Benewah	Camping	SP	Yes	CH	217	2021-08-23	190.5	50	83	2	0	0	0	0	0.405	0	0	0	0	3	2	0.405	10498.7	2.12598	435696	3499.56	0.708661	0.00803213	0.00162651
Heyburn	Benewah	Camping	SP	Yes	RT	217	2021-09-25	190.5	50	83	6	0	0	0	0	42.499	0	0	0	0	66	6	42.499	31496.1	223.092	435696	477.213	3.38018	0.00109529	0.00775812
Heyburn	Benewah	Camping	SP	Yes	RT	225	2021-05-27	117.1	31.6832	53	2	0	1	0	0	7.1139	0	0.447	0	0	0	3	7.5609	25619.1	64.5679	452605
Heyburn	Benewah	Camping	SP	Yes	CH	225	2021-05-31	117.1	31.6832	53	6	1	0	1	0	1.185	0.68	0	50.776	0	4	8	52.641	68317.7	449.539	452605	17079.4	112.385	0.0377358	0.248307
Heyburn	Benewah	Camping	SP	Yes	CH	225	2021-06-05	117.1	31.6832	53	1	1	0	0	0	0.017	2.053	0	0	0	5	2	2.07	17079.4	17.6772	452605	3415.88	3.53544	0.00754717	0.00781132
Heyburn	Benewah	Camping	SP	Yes	RT	225	2021-06-29	117.1	31.6832	53	4	3	0	0	1	5.31	0.402	0	0	19.717	33	8	25.429	68317.7	217.156	452605	2070.23	6.58049	0.00457404	0.0145392
Heyburn	Benewah	Camping	SP	Yes	CH	225	2021-06-25	117.1	31.6832	53	4	1	0	0	2	0.24	8.735	0	0	0.29	20	7	9.265	59778	79.1204	452605	2988.9	3.95602	0.00660377	0.00874057
Heyburn	Benewah	Camping	SP	Yes	CH	225	2021-06-27	117.1	31.6832	53	9	0	0	0	1	0.3	0	0	0	0.659	2	10	0.959	85397.1	8.18958	452605	42698.5	4.09479	0.0943396	0.00904717
Heyburn	Benewah	Camping	SP	Yes	CH	225	2021-07-11	117.1	31.6832	53	3	0	0	0	0	2.187	0	0	0	0	12	3	2.187	25619.1	18.6763	452605	2134.93	1.55636	0.00471698	0.00343868
Heyburn	Benewah	Camping	SP	Yes	CH	225	2021-07-18	117.1	31.6832	53	11	0	0	0	0	10.795	0	0	0	0	7	11	10.795	93936.8	92.1862	452605	13419.5	13.1695	0.0296496	0.029097
Heyburn	Benewah	Camping	SP	Yes	RT	225	2021-07-21	117.1	31.6832	53	6	0	0	0	0	2.893	0	0	0	0	22	6	2.893	51238.3	24.7054	452605	2329.01	1.12297	0.0051458	0.00248113
Heyburn	Benewah	Camping	SP	Yes	CH	225	2021-07-23	117.1	31.6832	53	13	0	0	0	0	19.312	0	0	0	0	2	13	19.312	111016	164.919	452605	55508.1	82.4594	0.122642	0.182189
Heyburn	Benewah	Camping	SP	Yes	CH	225	2021-07-25	117.1	31.6832	53	12	1	1	1	2	1.541	1.883	0.235	0.735	47.293	2	17	51.687	145175	441.392	452605	72587.5	220.696	0.160377	0.487613
Heyburn	Benewah	Camping	SP	Yes	CH	225	2021-07-30	117.1	31.6832	53	3	4	0	0	0	5.812	2.443	0	0	0	5	7	8.255	59778	70.4953	452605	11955.6	14.0991	0.0264151	0.0311509
Heyburn	Benewah	Camping	SP	Yes	CH	225	2021-08-08	117.1	31.6832	53	1	1	0	0	0	0.679	0.171	0	0	0	9	2	0.85	17079.4	7.25875	452605	1897.71	0.806528	0.00419287	0.00178197
Heyburn	Benewah	Camping	SP	Yes	CH	225	2021-08-15	117.1	31.6832	53	0	1	0	1	0	0	0.091	0	0.327	0	7	2	0.418	17079.4	3.5696	452605	2439.92	0.509943	0.00539084	0.00112668
Heyburn	Benewah	Camping	SP	Yes	CH	225	2021-08-29	117.1	31.6832	53	4	0	1	0	0	0.045	0	0.264	0	0	14	5	0.309	42698.5	2.63877	452605	3049.9	0.188484	0.00673854	0.000416442
Heyburn	Benewah	Camping	SP	Yes	CH	225	2021-09-05	117.1	31.6832	53	3	0	0	0	0	0.817	0	0	0	0	7	3	0.817	25619.1	6.97694	452605	3659.88	0.996706	0.00808625	0.00220216
Heyburn	Benewah	Camping	SP	Yes	RT	225	2021-09-25	117.1	31.6832	53	7	0	0	0	0	37.762	0	0	0	0	66	7	37.762	59778	322.477	452605	905.727	4.88601	0.00200114	0.0107953
Heyburn	Chatcolet	Camping	SP	Yes	RT	102	2021-05-27	239.3	5.06329	4	9	0	1	0	0	64.943	0	4.115	0	0	0	10	69.058	41788.5	288.583	16715.4
Heyburn	Chatcolet	Camping	SP	Yes	RT	102	2021-06-29	239.3	5.06329	4	6	0	0	0	0	3.768	0	0	0	0	33	6	3.768	25073.1	15.7459	16715.4	759.792	0.477149	0.0454545	0.0285455
Heyburn	Chatcolet	Camping	SP	Yes	RT	102	2021-07-21	239.3	5.06329	4	7	0	0	0	0	11.603	0	0	0	0	22	7	11.603	29252	48.4873	16715.4	1329.64	2.20397	0.0795455	0.131852
Heyburn	Chatcolet	Camping	SP	Yes	RT	102	2021-09-25	239.3	5.06329	4	33	0	0	0	0	10.812	0	0	0	0	66	33	10.812	137902	45.1818	16715.4	2089.43	0.684572	0.125	0.0409545
Heyburn	Chatcolet	Camping	SP	Yes	RT	113	2021-05-27	251.4	43.5294	67	7	0	3	0	0	43.344	0	11.152	0	0	0	10	54.496	39777.2	216.77	266508
Heyburn	Chatcolet	Camping	SP	Yes	CH	113	2021-06-20	251.4	43.5294	67	1	0	0	0	0	0.153	0	0	0	0	24	1	0.153	3977.72	0.608592	266508	165.739	0.025358	0.000621891	9.51493e-05
Heyburn	Chatcolet	Camping	SP	Yes	RT	113	2021-06-29	251.4	43.5294	67	6	2	0	0	0	0.337	2.642	0	0	0	33	8	2.979	31821.8	11.8496	266508	964.297	0.35908	0.00361827	0.00134735
Heyburn	Chatcolet	Camping	SP	Yes	CH	113	2021-07-05	251.4	43.5294	67	2	0	0	0	0	6.261	0	0	0	0	6	2	6.261	7955.45	24.9045	266508	1325.91	4.15076	0.00497512	0.0155746
Heyburn	Chatcolet	Camping	SP	Yes	CH	113	2021-07-11	251.4	43.5294	67	3	1	0	0	0	1.072	1.93	0	0	0	6	4	3.002	15910.9	11.9411	266508	2651.82	1.99019	0.00995025	0.00746766
Heyburn	Chatcolet	Camping	SP	Yes	CH	113	2021-07-28	251.4	43.5294	67	2	1	0	0	0	0.972	0.008	0	0	0	17	3	0.98	11933.2	3.89817	266508	701.951	0.229304	0.00263389	0.000860404
Heyburn	Chatcolet	Camping	SP	Yes	RT	113	2021-07-21	251.4	43.5294	67	6	1	0	0	1	43.893	0.199	0	0	0.356	22	8	44.448	31821.8	176.802	266508	1446.45	8.03645	0.00542741	0.0301547
Heyburn	Chatcolet	Camping	SP	Yes	CH	113	2021-07-25	251.4	43.5294	67	2	0	0	0	1	0.253	0	0	0	0.18	4	3	0.433	11933.2	1.72235	266508	2983.29	0.430589	0.011194	0.00161567
Heyburn	Chatcolet	Camping	SP	Yes	CH	113	2021-08-01	251.4	43.5294	67	2	1	0	1	2	36.4	480.1	0	102.8	741.1	7	6	1360.4	23866.3	5411.3	266508	3409.48	773.042	0.0127932	2.90064
Heyburn	Chatcolet	Camping	SP	Yes	CH	113	2021-08-06	251.4	43.5294	67	4	0	0	0	1	1.746	0	0	0	0.21	5	5	1.956	19888.6	7.78043	266508	3977.72	1.55609	0.0149254	0.00583881
Heyburn	Chatcolet	Camping	SP	Yes	CH	113	2021-08-09	251.4	43.5294	67	0	1	0	0	0	0	2.09	0	0	0	3	1	2.09	3977.72	8.31344	266508	1325.91	2.77115	0.00497512	0.010398
Heyburn	Chatcolet	Camping	SP	Yes	CH	113	2021-08-10	251.4	43.5294	67	28	1	0	0	0	186.842	0.264	0	0	0	1	29	187.106	115354	744.256	266508	115354	744.256	0.432836	2.79263
Heyburn	Chatcolet	Camping	SP	Yes	CH	113	2021-08-16	251.4	43.5294	67	8	1	0	0	0	2.947	0.287	0	0	0	6	9	3.234	35799.5	12.864	266508	5966.59	2.14399	0.0223881	0.00804478
Heyburn	Chatcolet	Camping	SP	Yes	RT	113	2021-09-25	251.4	43.5294	67	3	1	1	1	1	0.996	12.673	1.683	1.479	20.535	66	7	37.366	27844.1	148.632	266508	421.88	2.25199	0.00158299	0.00845002
Heyburn	Chatcolet	Camping	SP	Yes	RT	119	2021-05-27	311	40.6593	81	4	0	1	0	0	12.274	0	38.749	0	0	0	5	51.023	16077.2	164.061	260450
Heyburn	Chatcolet	Camping	SP	Yes	CH	119	2021-06-11	311	40.6593	81	1	0	0	0	0	0.009	0	0	0	0	15	1	0.009	3215.43	0.0289389	260450	214.362	0.00192926	0.000823045	7.40741e-06
Heyburn	Chatcolet	Camping	SP	Yes	RT	119	2021-06-29	311	40.6593	81	8	1	0	0	0	2.287	2.064	0	0	0	33	9	4.351	28938.9	13.9904	260450	876.937	0.42395	0.003367	0.00162776
Heyburn	Chatcolet	Camping	SP	Yes	CH	119	2021-07-05	311	40.6593	81	2	0	0	0	0	2.264	0	0	0	0	6	2	2.264	6430.87	7.27974	260450	1071.81	1.21329	0.00411523	0.00465844
Heyburn	Chatcolet	Camping	SP	Yes	CH	119	2021-07-10	311	40.6593	81	6	6	0	1	0	3.651	5.182	0	0.239	0	5	13	9.072	41800.6	29.1704	260450	8360.13	5.83408	0.0320988	0.0224
Heyburn	Chatcolet	Camping	SP	Yes	CH	119	2021-07-12	311	40.6593	81	1	1	0	0	0	0.25	2.187	0	0	0	2	2	2.437	6430.87	7.83601	260450	3215.43	3.91801	0.0123457	0.0150432
Heyburn	Chatcolet	Camping	SP	Yes	CH	119	2021-07-18	311	40.6593	81	9	6	0	0	1	4.512	19.246	0	0	0.103	6	16	23.861	51446.9	76.7235	260450	8574.49	12.7872	0.0329218	0.0490967
Heyburn	Chatcolet	Camping	SP	Yes	CH	119	2021-07-20	311	40.6593	81	1	0	0	0	0	0.101	0	0	0	0	2	1	0.101	3215.43	0.324759	260450	1607.72	0.162379	0.00617284	0.000623457
Heyburn	Chatcolet	Camping	SP	Yes	RT	119	2021-07-21	311	40.6593	81	6	6	0	0	0	16.048	90.546	0	0	0	22	12	106.594	38585.2	342.746	260450	1753.87	15.5794	0.00673401	0.0598171
Heyburn	Chatcolet	Camping	SP	Yes	CH	119	2021-07-25	311	40.6593	81	1	1	0	0	1	0.046	0.321	0	0	3.465	4	3	3.832	9646.3	12.3215	260450	2411.58	3.08039	0.00925926	0.0118272
Heyburn	Chatcolet	Camping	SP	Yes	CH	119	2021-07-29	311	40.6593	81	3	0	0	0	0	0.237	0	0	0	0	4	3	0.237	9646.3	0.762058	260450	2411.58	0.190514	0.00925926	0.000731481
Heyburn	Chatcolet	Camping	SP	Yes	CH	119	2021-08-07	311	40.6593	81	1	0	0	0	0	0.138	0	0	0	0	9	1	0.138	3215.43	0.44373	260450	357.27	0.0493033	0.00137174	0.0001893
Heyburn	Chatcolet	Camping	SP	Yes	CH	119	2021-08-17	311	40.6593	81	6	7	0	0	0	41.133	78.138	0	0	0	10	13	119.271	41800.6	383.508	260450	4180.06	38.3508	0.0160494	0.147248
Heyburn	Chatcolet	Camping	SP	Yes	RT	119	2021-09-25	311	40.6593	81	7	0	0	0	0	25.52	0	0	0	0	66	7	25.52	22508	82.0579	260450	341.031	1.2433	0.00130939	0.00477366
Heyburn	Hawley	Camping	SP	Yes	RT	2	2021-05-27	158.9	67.5676	137	18	11	7	0	1	22.86	7.655	17.056	0	75.671	0	37	123.242	232851	775.595	862177
Heyburn	Hawley	Camping	SP	Yes	CH	2	2021-06-03	158.9	67.5676	137	3	1	0	0	0	0.358	2.009	0	0	0	7	4	2.367	25173.1	14.8962	862177	3596.15	2.12802	0.00417101	0.0024682
Heyburn	Hawley	Camping	SP	Yes	CH	2	2021-06-09	158.9	67.5676	137	7	0	0	0	0	1.581	0	0	0	0	6	7	1.581	44052.9	9.94965	862177	7342.14	1.65828	0.00851582	0.00192336
Heyburn	Hawley	Camping	SP	Yes	CH	2	2021-06-14	158.9	67.5676	137	4	0	0	0	0	1.319	0	0	0	0	5	4	1.319	25173.1	8.30082	862177	5034.61	1.66016	0.00583942	0.00192555
Heyburn	Hawley	Camping	SP	Yes	CH	2	2021-06-23	158.9	67.5676	137	0	0	0	0	0	0	0	0	0.699	0	9	0	0.699	0	4.39899	862177	0	0.488777	0	0.00056691
Heyburn	Hawley	Camping	SP	Yes	CH	2	2021-06-27	158.9	67.5676	137	2	0	0	0	0	0.975	0	0	0	0	4	2	0.975	12586.5	6.13593	862177	3146.63	1.53398	0.00364964	0.0017792
Heyburn	Hawley	Camping	SP	Yes	RT	2	2021-06-29	158.9	67.5676	137	17	3	0	0	0	14.5065	5.3	0	0	0	33	20	19.8065	125865	124.648	862177	3814.1	3.7772	0.0044238	0.004381
Heyburn	Hawley	Camping	SP	Yes	CH	2	2021-07-17	158.9	67.5676	137	5	0	0	0	0	0.075	0	0	0	0	18	5	0.075	31466.3	0.471995	862177	1748.13	0.0262219	0.00202758	3.04136e-05
Heyburn	Hawley	Camping	SP	Yes	CH	2	2021-07-18	158.9	67.5676	137	4	2	0	0	0	6.663	4.07	0	0	0	1	6	10.733	37759.6	67.5456	862177	37759.6	67.5456	0.0437956	0.0783431
Heyburn	Hawley	Camping	SP	Yes	CH	2	2021-07-31	158.9	67.5676	137	5	1	0	0	0	2.584	0.052	0	0	0	13	6	2.636	37759.6	16.589	862177	2904.58	1.27608	0.00336889	0.00148007
Heyburn	Hawley	Camping	SP	Yes	CH	2	2021-08-25	158.9	67.5676	137	1	0	0	0	0	0.86	0	0	0	0	25	1	0.86	6293.27	5.41221	862177	251.731	0.216488	0.000291971	0.000251095
Heyburn	Hawley	Camping	SP	Yes	RT	2	2021-09-25	158.9	67.5676	137	38	0	0	2	0	13.672	0	0	16.109	0	88	40	29.781	251731	187.42	862177	2860.58	2.12977	0.00331785	0.00247022
Heyburn	Hawley	Camping	SP	Yes	RT	7	2021-05-27	148.3	53.125	107	12	2	0	0	0	21.281	23.941	0	0	0	0	14	45.222	94403.2	304.936	721510
Heyburn	Hawley	Camping	SP	Yes	CH	7	2021-05-31	148.3	53.125	107	7	0	1	0	0	1.426	0	2.746	0	0	4	8	4.172	53944.7	28.1322	721510	13486.2	7.03304	0.0186916	0.00974766
Heyburn	Hawley	Camping	SP	Yes	CH	7	2021-06-14	148.3	53.125	107	1	0	0	0	0	0.447	0	0	0	0	14	1	0.447	6743.09	3.01416	721510	481.649	0.215297	0.000667557	0.000298398
Heyburn	Hawley	Camping	SP	Yes	CH	7	2021-06-20	148.3	53.125	107	8	0	0	0	0	4.089	0	0	0	0	6	8	4.089	53944.7	27.5725	721510	8990.78	4.59541	0.0124611	0.00636916
Heyburn	Hawley	Camping	SP	Yes	CH	7	2021-06-27	148.3	53.125	107	1	0	0	0	0	13.686	0	0	0	0	7	1	13.686	6743.09	92.2859	721510	963.298	13.1837	0.00133511	0.0182724
Heyburn	Hawley	Camping	SP	Yes	RT	7	2021-06-29	148.3	53.125	107	2	2	0	1	1	0.205	22.46	0	0.506	0.163	33	6	23.334	40458.5	157.343	721510	1226.02	4.76798	0.00169924	0.00660833
Heyburn	Hawley	Camping	SP	Yes	CH	7	2021-07-03	148.3	53.125	107	8	0	0	0	0	2.385	0	0	0	0	4	8	2.385	53944.7	16.0823	721510	13486.2	4.02057	0.0186916	0.00557243
Heyburn	Hawley	Camping	SP	Yes	CH	7	2021-07-05	148.3	53.125	107	2	0	0	0	0	1.456	0	0	0	0	2	2	1.456	13486.2	9.81794	721510	6743.09	4.90897	0.00934579	0.00680374
Heyburn	Hawley	Camping	SP	Yes	CH	7	2021-07-07	148.3	53.125	107	5	0	0	0	0	0.926	0	0	0	0	2	5	0.926	33715.4	6.2441	721510	16857.7	3.12205	0.0233645	0.0043271
Heyburn	Hawley	Camping	SP	Yes	CH	7	2021-08-07	148.3	53.125	107	2	1	0	0	0	0.543	2.03	0	0	0	31	3	2.573	20229.3	17.35	721510	652.557	0.559676	0.000904432	0.000775701
Heyburn	Hawley	Camping	SP	Yes	CH	7	2021-08-29	148.3	53.125	107	5	0	0	0	0	0.795	0	0	0	0	22	5	0.795	33715.4	5.36076	721510	1532.52	0.243671	0.00212404	0.000337723
Heyburn	Hawley	Camping	SP	Yes	RT	7	2021-09-25	148.3	53.125	107	10	3	0	2	0	112.776	0.421	0	0.828	0	88	15	114.025	101146	768.881	721510	1149.39	8.73728	0.00159303	0.0121097
Heyburn	Hawley	Camping	SP	Yes	RT	18	2021-05-27	136.6	72.6562	90	1	0	0	0	0	0.163	0	0	0	0	0	1	0.163	7320.64	1.19327	658858
Heyburn	Hawley	Camping	SP	Yes	CH	18	2021-06-01	136.6	72.6562	90	1	2	0	0	0	0.332	1.085	0	0	0	5	3	1.417	21961.9	10.3734	658858	4392.39	2.07467	0.00666667	0.00314889
Heyburn	Hawley	Camping	SP	Yes	CH	18	2021-06-06	136.6	72.6562	90	1	2	0	0	1	0.947	5.05	0	0	0.072	5	4	6.069	29282.6	44.429	658858	5856.52	8.8858	0.00888889	0.0134867
Heyburn	Hawley	Camping	SP	Yes	RT	18	2021-06-29	136.6	72.6562	90	12	0	0	1	0	3.247	0	0	0.286	0	33	13	3.533	95168.4	25.8638	658858	2883.89	0.783753	0.0043771	0.00118956
Heyburn	Hawley	Camping	SP	Yes	CH	18	2021-06-30	136.6	72.6562	90	3	0	0	0	0	4.321	0	0	0	0	1	3	4.321	21961.9	31.6325	658858	21961.9	31.6325	0.0333333	0.0480111
Heyburn	Hawley	Camping	SP	Yes	CH	18	2021-07-07	136.6	72.6562	90	3	0	0	0	0	0.088	0	0	0	0	7	3	0.088	21961.9	0.644217	658858	3137.42	0.092031	0.0047619	0.000139683
Heyburn	Hawley	Camping	SP	Yes	CH	18	2021-07-17	136.6	72.6562	90	4	0	0	0	0	0.532	0	0	0	0	10	4	0.532	29282.6	3.89458	658858	2928.26	0.389458	0.00444444	0.000591111
Heyburn	Hawley	Camping	SP	Yes	RT	18	2021-07-21	136.6	72.6562	90	6	5	0	0	1	0.083	14.522	0	0	0.117	22	12	14.722	87847.7	107.775	658858	3993.08	4.89884	0.00606061	0.00743535
Heyburn	Hawley	Camping	SP	Yes	CH	18	2021-08-05	136.6	72.6562	90	3	0	0	0	0	0.241	0	0	0	0	15	3	0.241	21961.9	1.76428	658858	1464.13	0.117618	0.00222222	0.000178519
Heyburn	Hawley	Camping	SP	Yes	CH	18	2021-08-17	136.6	72.6562	90	3	1	0	0	0	0.79	4.318	0	0	0	12	4	5.108	29282.6	37.3939	658858	2440.21	3.11615	0.0037037	0.00472963
Heyburn	Hawley	Camping	SP	Yes	CH	18	2021-08-25	136.6	72.6562	90	1	0	0	0	0	0.339	0	0	0	0	8	1	0.339	7320.64	2.4817	658858	915.081	0.310212	0.00138889	0.000470833
Heyburn	Hawley	Camping	SP	Yes	RT	18	2021-09-25	136.6	72.6562	90	25	3	0	3	0	13.058	31.278	0	67.486	0	66	31	111.822	226940	818.609	658858	3438.48	12.4032	0.00521886	0.0188253
Lake Cascade	Day Use	Day Use	SP	Yes	RT	0	2021-06-24	434.322	100		34	4	1	1	1	19.066	3.605	10.736	2.61	2.217	0	41	38.234	94400.1	88.0315
Lake Cascade	Day Use	Day Use	SP	Yes	RT	0	2021-07-27	434.322	100		13	1	2	0	0	10.238	2.06	2.268	0	0	33	16	14.566	36839.1	33.5374		1116.33	1.01628
Lake Cascade	Day Use	Day Use	SP	Yes	RT	0	2021-10-03	434.322	100		75	9	12	2	1	69.952	69.616	38.822	2.831	70.806	68	99	252.027	227942	580.277		3352.08	8.53349
Lake Cascade	VanWyck	Camping	SP	Yes	RT	A6	2021-06-23	372.1	68.3673	66	33	11	0	3	1	13.173	4.351	0	3.319	0.132	0	48	20.975	128998	56.3693	177372
Lake Cascade	VanWyck	Camping	SP	Yes	CH	A6	2021-06-30	372.1	68.3673	66	15	8	0	0	0	28.506	7.185	0	0	0	7	23	35.691	61811.3	95.9178	177372	8830.19	13.7025	0.0497835	0.0772532
Lake Cascade	VanWyck	Camping	SP	Yes	CH	A6	2021-07-18	372.1	68.3673	66	11	4	0	1	0	1.395	0.533	0	0.063	0	18	16	1.991	42999.2	5.35071	177372	2388.84	0.297262	0.013468	0.00167593
Lake Cascade	VanWyck	Camping	SP	Yes	CH	A6	2021-07-25	372.1	68.3673	66	45	4	0	0	1	16.442	2.422	0	0	0.166	7	50	19.03	134372	51.1422	177372	19196.1	7.30602	0.108225	0.0411905
Lake Cascade	VanWyck	Camping	SP	Yes	CH	A6	2021-08-03	372.1	68.3673	66	19	4	0	0	0	32.495	2.422	0	0	0	9	23	34.917	61811.3	93.8377	177372	6867.93	10.4264	0.0387205	0.0587828
Lake Cascade	VanWyck	Camping	SP	Yes	RT	A6	2021-08-21	372.1	68.3673	66	10	0	0	0	0	4.716	0	0	0	0	59	10	4.716	26874.5	12.674	177372	455.5	0.214814	0.00256805	0.00121109
Lake Cascade	VanWyck	Camping	SP	Yes	RT	A6	2021-10-03	372.1	68.3673	66	18	2	0	0	0	10.103	625.318	0	0	0	43	20	635.421	53749	1707.66	177372	1249.98	39.7131	0.00704722	0.223897
Lake Cascade	VanWyck	Camping	SP	Yes	RT	C4	2021-06-23	292.6	63.27	71	77	7	0	1	0	56.566	15.58	0	0.097	0	0	85	72.243	290499	246.9	242652
Lake Cascade	VanWyck	Camping	SP	Yes	CH	C4	2021-06-30	292.6	63.27	71	16	13	0	2	0	4.688	14.321	0	8.777	0	7	31	27.786	105947	94.9624	242652	15135.2	13.5661	0.0623742	0.0559074
Lake Cascade	VanWyck	Camping	SP	Yes	CH	C4	2021-07-11	292.6	63.27	71	5	0	0	0	0	13.14	0	0	0	0	11	5	13.14	17088.2	44.9077	242652	1553.47	4.08252	0.00640205	0.0168246
Lake Cascade	VanWyck	Camping	SP	Yes	CH	C4	2021-08-03	292.6	63.27	71	65	21	0	4	9	34.395	35.884	0	9.833	13.049	23	99	93.161	338346	318.39	242652	14710.7	13.8431	0.0606246	0.057049
Lake Cascade	VanWyck	Camping	SP	Yes	RT	C4	2021-08-21	292.6	63.27	71	21	2	0	2	0	7.302	2.129	0	2.8	0	59	25	12.231	85440.9	41.8011	242652	1448.15	0.708493	0.00596801	0.00291979
Lake Cascade	VanWyck	Camping	SP	Yes	RT	C4	2021-10-03	292.6	63.27	71	14	3	0	2	0	29.845	42.077	0	8.703	0	43	19	80.625	64935.1	275.547	242652	1510.12	6.40807	0.00622339	0.0264085
Lake Cascade	VanWyck	Camping	SP	Yes	RT	D5	2021-06-23	209	57.14	51	32	5	0	1	2	6.707	46.847	0	1.622	0.098	0	40	55.274	191388	264.469	244019
Lake Cascade	VanWyck	Camping	SP	Yes	CH	D5	2021-07-11	209	57.14	51	4	2	0	0	0	0.22	4.079	0	0	0	18	6	4.299	28708.1	20.5694	244019	1594.9	1.14274	0.00653595	0.00468301
Lake Cascade	VanWyck	Camping	SP	Yes	CH	D5	2021-07-18	209	57.14	51	7	2	0	0	0	7.756	4.341	0	0	0	7	9	12.097	43062.2	57.8804	244019	6151.74	8.26863	0.0252101	0.0338852
Lake Cascade	VanWyck	Camping	SP	Yes	RT	D5	2021-07-27	209	57.14	51	27	4	0	0	3	14.606	8.483	0	0	4.355	34	34	27.444	162679	131.311	244019	4784.69	3.86209	0.0196078	0.015827
Lake Cascade	VanWyck	Camping	SP	Yes	CH	D5	2021-08-03	209	57.14	51	45	13	0	0	0	18.261	51.935	0	0	0	7	58	70.196	277512	335.866	244019	39644.6	47.9809	0.162465	0.196627
Lake Cascade	VanWyck	Camping	SP	Yes	RT	D5	2021-08-21	209	57.14	51	6	0	0	0	0	9.397	0	0	0	0	25	6	9.397	28708.1	44.9617	244019	1148.33	1.79847	0.00470588	0.0073702
Lake Cascade	VanWyck	Camping	SP	Yes	RT	D5	2021-10-03	209	57.14	51	20	2	0	0	0	128.335	3.401	0	0	0	43	22	131.736	105263	630.316	244019	2447.98	14.6585	0.0100319	0.0600711
Lake Cascade	Poison Creek	Camping	SP	Yes	RT	241	2021-06-23	209	98.98	84	22	2	0	0	0	6.878	12.116	0	0	0	0	24	18.994	114833	90.8804	401914
Lake Cascade	Poison Creek	Camping	SP	Yes	CH	241	2021-07-01	209	98.98	84	7	4	0	3	0	7.989	3.833	0	5.16	0	8	14	16.982	66985.6	81.2536	401914	8373.21	10.1567	0.0208333	0.0252708
Lake Cascade	Poison Creek	Camping	SP	Yes	CH	241	2021-07-05	209	98.98	84	28	5	0	0	3	8.604	3.175	0	0	8.236	4	36	20.015	172249	95.7656	401914	43062.2	23.9414	0.107143	0.0595685
Lake Cascade	Poison Creek	Camping	SP	Yes	CH	241	2021-07-08	209	98.98	84	14	0	0	0	1	5.67	0	0	0	0.945	3	15	6.615	71770.3	31.6507	401914	23923.4	10.5502	0.0595238	0.02625
Lake Cascade	Poison Creek	Camping	SP	Yes	RT	241	2021-08-21	209	98.98	84	12	6	0	0	0	2.289	99.982	0	0	0	59	18	102.271	86124.4	489.335	401914	1459.74	8.29381	0.00363196	0.0206358
Lake Cascade	Poison Creek	Camping	SP	Yes	RT	241	2021-10-03	209	98.98	84	12	0	0	0	0	45.923	0	0	0	0	43	12	45.923	57416.3	219.727	401914	1335.26	5.10994	0.00332226	0.012714
Lake Cascade	Poison Creek	Camping	SP	Yes	RT	242	2021-06-23	286.8	91.84	67	11	4	0	0	0	1.827	0.611	0	0	0	0	15	2.438	52301.3	8.5007	233612
Lake Cascade	Poison Creek	Camping	SP	Yes	CH	242	2021-07-01	286.8	91.84	67	6	4	0	0	0	0.436	4.372	0	0	0	8	10	4.808	34867.5	16.7643	233612	4358.44	2.09554	0.0186567	0.00897015
Lake Cascade	Poison Creek	Camping	SP	Yes	CH	242	2021-07-06	286.8	91.84	67	7	4	0	0	2	2.692	6.495	0	0	1.936	5	13	11.123	45327.8	38.7831	233612	9065.55	7.75662	0.038806	0.033203
Lake Cascade	Poison Creek	Camping	SP	Yes	CH	242	2021-07-09	286.8	91.84	67	4	0	0	0	1	0.947	0	0	0	0.318	3	5	1.265	17433.8	4.41074	233612	5811.25	1.47025	0.0248756	0.00629353
Lake Cascade	Poison Creek	Camping	SP	Yes	CH	242	2021-07-15	286.8	91.84	67	6	2	1	0	0	5.259	0.237	10.556	0	0	6	9	16.052	31380.8	55.9693	233612	5230.13	9.32822	0.0223881	0.0399303
Lake Cascade	Poison Creek	Camping	SP	Yes	CH	242	2021-08-03	286.8	91.84	67	4	1	0	2	1	0.595	0.077	0	1.625	0.335	19	8	2.632	27894	9.17713	233612	1468.11	0.483007	0.00628437	0.00206756
Lake Cascade	Poison Creek	Camping	SP	Yes	CH	242	2021-08-12	286.8	91.84	67	4	0	0	0	0	1.228	0	0	0	0	9	4	1.228	13947	4.28173	233612	1549.67	0.475748	0.0066335	0.00203648
Lake Cascade	Poison Creek	Camping	SP	Yes	RT	242	2021-08-21	286.8	91.84	67	2	0	0	0	0	1.026	0	0	0	0	59	2	1.026	6973.5	3.57741	233612	118.195	0.060634	0.000505945	0.00025955
Lake Cascade	Poison Creek	Camping	SP	Yes	RT	242	2021-10-03	286.8	91.84	67	16	1	1	0	1	49.327	10.516	1.916	0	0.215	43	19	61.974	66248.3	216.088	233612	1540.66	5.0253	0.00659493	0.0215113
Lake Cascade	Poison Creek	Camping	SP	Yes	RT	247	2021-06-23	278.7	96.94	53	20	4	0	2	0	3.2561	13.989	0	3.952	0	0	26	21.1971	93290.3	76.0571	190169
Lake Cascade	Poison Creek	Camping	SP	Yes	CH	247	2021-06-30	278.7	96.94	53	2	1	0	1	0	0.85	2.111	0	0.263	0	7	4	3.224	14352.4	11.568	190169	2050.34	1.65257	0.0107817	0.00869003
Lake Cascade	Poison Creek	Camping	SP	Yes	CH	247	2021-07-07	278.7	96.94	53	0	0	0	2	0	0	0	0	1.871	0	7	2	1.871	7176.18	6.71331	190169	1025.17	0.959045	0.00539084	0.00504313
Lake Cascade	Poison Creek	Camping	SP	Yes	CH	247	2021-07-15	278.7	96.94	53	2	0	0	0	0	8.058	0	0	0	0	8	2	8.058	7176.18	28.9128	190169	897.022	3.6141	0.00471698	0.0190047
Lake Cascade	Poison Creek	Camping	SP	Yes	CH	247	2021-07-21	278.7	96.94	53	5	2	0	0	0	0.705	1.144	0	0	0	6	7	1.849	25116.6	6.63437	190169	4186.1	1.10573	0.0220126	0.00581447
Lake Cascade	Poison Creek	Camping	SP	Yes	RT	247	2021-07-27	278.7	96.94	53	4	2	0	0	0	0.234	2.265	0	0	0	34	6	2.499	21528.5	8.96663	190169	633.192	0.263724	0.00332963	0.00138679
Lake Cascade	Poison Creek	Camping	SP	Yes	RT	247	2021-08-21	278.7	96.94	53	6	2	0	0	0	0.473	0.481	0	0	0	25	8	0.954	28704.7	3.42304	190169	1148.19	0.136921	0.00603774	0.00072
Lake Cascade	Poison Creek	Camping	SP	Yes	RT	247	2021-10-03	278.7	96.94	53	12	3	0	0	0	34.348	0.344	0	0	0	43	15	34.692	53821.3	124.478	190169	1251.66	2.89484	0.00658183	0.0152225
Lake Cascade	Ridgeview	Camping	SP	Yes	RT	183	2021-06-23	199	98.98	101	12	0	0	0	1	1.21	0	0	0	0.326	0	13	1.536	65326.6	7.71859	507538
Lake Cascade	Ridgeview	Camping	SP	Yes	CH	183	2021-06-24	199	98.98	101	4	1	0	0	0	0.56	0.297	0	0	0	1	5	0.857	25125.6	4.30653	507538	25125.6	4.30653	0.049505	0.00848515
Lake Cascade	Ridgeview	Camping	SP	Yes	CH	183	2021-06-27	199	98.98	101	7	0	0	1	0	1.588	0	0	0.893	0	3	8	2.481	40201	12.4673	507538	13400.3	4.15578	0.0264026	0.00818812
Lake Cascade	Ridgeview	Camping	SP	Yes	CH	183	2021-06-28	199	98.98	101	4	1	0	0	1	3.38	10.233	0	0	0.614	1	6	14.227	30150.8	71.4925	507538	30150.8	71.4925	0.0594059	0.140861
Lake Cascade	Ridgeview	Camping	SP	Yes	CH	183	2021-08-06	199	98.98	101	9	1	0	1	0	32.737	2.01	0	3.728	0	39	11	38.475	55276.4	193.342	507538	1417.34	4.95748	0.00279259	0.00976771
Lake Cascade	Ridgeview	Camping	SP	Yes	RT	183	2021-08-21	199	98.98	101	1	1	0	0	0	13.327	0.196	0	0	0	59	2	13.523	10050.3	67.9548	507538	170.343	1.15178	0.000335627	0.00226934
Lake Cascade	Ridgeview	Camping	SP	Yes	RT	183	2021-10-03	199	98.98	101	11	6	0	0	0	2.422	14.745	0	0	0	43	17	17.167	85427.1	86.2663	507538	1986.68	2.00619	0.00391434	0.0039528
Lake Cascade	Ridgeview	Camping	SP	Yes	RT	185	2021-06-23	306.6	96.94	92	7	0	0	1	1	2.937	0	0	0.08	0.057	0	9	3.074	29354.2	10.0261	300065
Lake Cascade	Ridgeview	Camping	SP	Yes	CH	185	2021-06-26	306.6	96.94	92	7	3	0	0	0	1.313	0.388	0	0	0	3	10	1.701	32615.8	5.54795	300065	10871.9	1.84932	0.0362319	0.00616304
Lake Cascade	Ridgeview	Camping	SP	Yes	CH	185	2021-07-02	306.6	96.94	92	3	0	0	1	0	5.22	0	0	55.683	0	6	4	60.903	13046.3	198.64	300065	2174.39	33.1067	0.00724638	0.110332
Lake Cascade	Ridgeview	Camping	SP	Yes	CH	185	2021-07-05	306.6	96.94	92	10	0	0	0	0	3.016	0	0	0	0	3	10	3.016	32615.8	9.83692	300065	10871.9	3.27897	0.0362319	0.0109275
Lake Cascade	Ridgeview	Camping	SP	Yes	CH	185	2021-08-03	306.6	96.94	92	6	1	0	1	0	1.538	8.149	0	0.135	0	29	8	9.822	26092.6	32.0352	300065	899.746	1.10466	0.0029985	0.00368141
Lake Cascade	Ridgeview	Camping	SP	Yes	CH	185	2021-08-16	306.6	96.94	92	2	2	0	0	0	0.114	0.424	0	0	0	13	4	0.538	13046.3	1.75473	300065	1003.56	0.134979	0.00334448	0.000449833
Lake Cascade	Ridgeview	Camping	SP	Yes	RT	185	2021-08-21	306.6	96.94	92	8	0	0	0	0	0.287	0	0	0	0	59	8	0.287	26092.6	0.936073	300065	442.248	0.0158656	0.00147384	5.2874e-05
Lake Cascade	Ridgeview	Camping	SP	Yes	CH	185	2021-09-06	306.6	96.94	92	2	0	0	0	1	5.508	0	0	0	0.592	16	3	6.1	9784.74	19.8956	300065	611.546	1.24348	0.00203804	0.00414402
Lake Cascade	Ridgeview	Camping	SP	Yes	RT	185	2021-10-03	306.6	96.94	92	7	1	0	0	0	72.774	0.26	0	0	0	43	8	73.034	26092.6	238.206	300065	606.805	5.53968	0.00202224	0.0184616
Lake Cascade	Ridgeview	Camping	SP	Yes	RT	191	2021-06-23	278.7	100	82	1	0	0	0	0	0.063	0	0	0	0	0	1	0.063	3588.09	0.22605	294223
Lake Cascade	Ridgeview	Camping	SP	Yes	CH	191	2021-06-28	278.7	100	82	2	2	0	0	0	0.507	6.979	0	0	0	5	4	7.486	14352.4	26.8604	294223	2870.47	5.37208	0.0097561	0.0182585
Lake Cascade	Ridgeview	Camping	SP	Yes	CH	191	2021-07-05	278.7	100	82	7	1	0	5	0	1.055	2.115	0	0.368	0	7	13	3.538	46645.1	12.6947	294223	6663.59	1.81352	0.0226481	0.00616376
Lake Cascade	Ridgeview	Camping	SP	Yes	RT	191	2021-07-27	278.7	100	82	9	3	0	0	0	5.322	28.503	0	0	0	34	12	33.825	43057.1	121.367	294223	1266.38	3.56962	0.00430416	0.0121324
Lake Cascade	Ridgeview	Camping	SP	Yes	CH	191	2021-08-03	278.7	100	82	10	0	0	0	0	1.593	0	0	0	0	7	10	1.593	35880.9	5.71582	294223	5125.84	0.816546	0.0174216	0.00277526
Lake Cascade	Ridgeview	Camping	SP	Yes	CH	191	2021-08-08	278.7	100	82	5	0	0	0	0	8.799	0	0	0	0	5	5	8.799	17940.4	31.5716	294223	3588.09	6.31432	0.0121951	0.021461
Lake Cascade	Ridgeview	Camping	SP	Yes	RT	191	2021-08-21	278.7	100	82	11	0	0	0	0	1.564	0	0	0	0	25	11	1.564	39469	5.61177	294223	1578.76	0.224471	0.00536585	0.000762927
Lake Cascade	Ridgeview	Camping	SP	Yes	CH	191	2021-08-26	278.7	100	82	5	0	0	0	0	12.785	0	0	0	0	5	5	12.785	17940.4	45.8737	294223	3588.09	9.17474	0.0121951	0.0311829
Lake Cascade	Ridgeview	Camping	SP	Yes	CH	191	2021-09-06	278.7	100	82	5	4	0	0	0	0.961	2.272	0	0	0	11	9	3.233	32292.8	11.6003	294223	2935.71	1.05457	0.00997783	0.00358426
Lake Cascade	Ridgeview	Camping	SP	Yes	RT	191	2021-10-03	278.7	100	82	15	0	0	0	0	6.359	0	0	0	0	43	15	6.359	53821.3	22.8166	294223	1251.66	0.53062	0.00425411	0.00180346
Ponderosa	RV	Camping	SP	Yes	RT	201	2021-06-24	338.91	84.62	62	40	6	2	3	1	4.553	31.53	5.878	10.185	0.372	0	52	52.518	153433	154.961	182939
Ponderosa	RV	Camping	SP	Yes	CH	201	2021-07-01	338.91	84.62	62	1	1	0	0	0	3.278	15.359	0	0	0	7	2	18.637	5901.27	54.991	182939	843.038	7.85585	0.00460829	0.0429424
Ponderosa	RV	Camping	SP	Yes	CH	201	2021-07-19	338.91	84.62	62	5	2	0	0	0	0.11	0.216	0	0	0	18	7	0.326	20654.4	0.961906	182939	1147.47	0.0534392	0.0062724	0.000292115
Ponderosa	RV	Camping	SP	Yes	RT	201	2021-08-21	338.91	84.62	62	6	0	1	0	0	12.483	0	3.562	0	0	58	7	16.045	20654.4	47.3429	182939	356.111	0.816257	0.00194661	0.0044619
Ponderosa	RV	Camping	SP	Yes	RT	201	2021-10-03	338.91	84.62	62	11	2	2	0	0	56.467	0.055	311.416	0	0	43	15	367.938	44259.5	1085.65	182939	1029.29	25.2477	0.00562641	0.138011
Ponderosa	RV	Camping	SP	Yes	RT	234	2021-06-24	183.391	58.65	31	16	0	1	0	1	18.054	0	1.305	0	0.145	0	18	19.504	98151.2	106.352	169038
Ponderosa	RV	Camping	SP	Yes	CH	234	2021-06-25	183.391	58.65	31	3	0	0	0	0	14.852	0	0	0	0	1	3	14.852	16358.5	80.9856	169038	16358.5	80.9856	0.0967742	0.479097
Ponderosa	RV	Camping	SP	Yes	CH	234	2021-06-27	183.391	58.65	31	1	3	0	0	0	0.67	2.187	0	0	0	2	4	2.857	21811.4	15.5788	169038	10905.7	7.78939	0.0645161	0.0460806
Ponderosa	RV	Camping	SP	Yes	CH	234	2021-07-09	183.391	58.65	31	1	0	0	0	0	0.792	0	0	0	0	12	1	0.792	5452.84	4.31865	169038	454.404	0.359888	0.00268817	0.00212903
Ponderosa	RV	Camping	SP	Yes	CH	234	2021-07-15	183.391	58.65	31	3	0	0	0	0	1.416	0	0	0	0	6	3	1.416	16358.5	7.72122	169038	2726.42	1.28687	0.016129	0.0076129
Ponderosa	RV	Camping	SP	Yes	CH	234	2021-08-03	183.391	58.65	31	4	2	0	0	0	0.191	1.804	0	0	0	19	6	1.995	32717.1	10.8784	169038	1721.95	0.572548	0.0101868	0.0033871
Ponderosa	RV	Camping	SP	Yes	RT	234	2021-10-03	183.391	58.65	31	26	2	1	0	0	10.746	1.804	2.543	0	0	101	29	15.093	158132	82.2997	169038	1565.67	0.814849	0.00926222	0.0048205
Ponderosa	RV	Camping	SP	Yes	RT	236	2021-06-24	141.213	93.27	56	2	4	0	0	0	9.787	58.777	0	0	0	0	6	68.564	42489.1	485.537	396565
Ponderosa	RV	Camping	SP	Yes	CH	236	2021-06-28	141.213	93.27	56	13	1	0	0	0	0.52	0.118	0	0	0	4	14	0.638	99141.3	4.51801	396565	24785.3	1.1295	0.0625	0.00284821
Ponderosa	RV	Camping	SP	Yes	CH	236	2021-07-01	141.213	93.27	56	5	0	0	0	0	1.361	0	0	0	0	3	5	1.361	35407.6	9.63795	396565	11802.5	3.21265	0.0297619	0.00810119
Ponderosa	RV	Camping	SP	Yes	CH	236	2021-07-04	141.213	93.27	56	2	0	0	0	0	0.64	0	0	0	0	3	2	0.64	14163	4.53217	396565	4721.01	1.51072	0.0119048	0.00380952
Ponderosa	RV	Camping	SP	Yes	CH	236	2021-07-06	141.213	93.27	56	0	0	0	0	6	0	0	0	0	17.026	2	6	17.026	42489.1	120.57	396565	21244.6	60.285	0.0535714	0.152018
Ponderosa	RV	Camping	SP	Yes	CH	236	2021-07-11	141.213	93.27	56	1	1	0	0	0	0.411	2.253	0	0	0	5	2	2.664	14163	18.8652	396565	2832.61	3.77303	0.00714286	0.00951429
Ponderosa	RV	Camping	SP	Yes	CH	236	2021-07-15	141.213	93.27	56	1	0	0	0	0	0.221	0	0	0	0	4	1	0.221	7081.52	1.56502	396565	1770.38	0.391254	0.00446429	0.000986607
Ponderosa	RV	Camping	SP	Yes	CH	236	2021-07-21	141.213	93.27	56	1	0	0	0	0	0.016	0	0	0	0	6	1	0.016	7081.52	0.113304	396565	1180.25	0.0188841	0.00297619	4.7619e-05
Ponderosa	RV	Camping	SP	Yes	RT	236	2021-10-03	141.213	93.27	56	31	2	0	0	0	37.467	2.433	0	0	0	101	33	39.9	233690	282.553	396565	2313.76	2.79755	0.00583451	0.00705446
Ponderosa	Peninsula	Camping	SP	Yes	RT	2	2021-06-24	217.393	82.69	57	22	2	1	0	0	8.351	1.41	1.4	0	0	0	25	11.161	114999	51.3402	262198
Ponderosa	Peninsula	Camping	SP	Yes	RT	2	2021-08-21	217.393	82.69	57	3	3	0	0	0	0.045	0.03	0	0	0	58	6	0.075	27599.8	0.344997	262198	475.858	0.00594823	0.00181488	2.2686e-05
Ponderosa	Peninsula	Camping	SP	Yes	RT	2	2021-10-03	217.393	82.69	57	5	2	0	0	0	5.513	14.959	0	0	0	43	7	20.472	32199.7	94.1704	262198	748.831	2.19001	0.00285598	0.00835251
Ponderosa	Peninsula	Camping	SP	Yes	RT	17	2021-06-24	169.734	81.73	88	19	1	2	2	0	8.274	0.102	4.49	4.715	0	0	24	17.581	141398	103.58	518459
Ponderosa	Peninsula	Camping	SP	Yes	RT	17	2021-08-21	169.734	81.73	88	7	0	1	0	0	2.616	0	1.34	0	0	58	8	3.956	47132.6	23.3071	518459	812.631	0.401846	0.0015674	0.000775078
Ponderosa	Peninsula	Camping	SP	Yes	RT	17	2021-10-03	169.734	81.73	88	11	0	0	0	1	11.155	0	0	0	0.031	43	12	11.186	70698.9	65.9032	518459	1644.16	1.53263	0.00317125	0.00295613
Ponderosa	Peninsula	Camping	SP	Yes	RT	72	2021-06-24	140.469	77.88	53	21	1	0	0	1	13.576	0.02	0	0	144.446	0	23	158.042	163737	1125.1	377306
Ponderosa	Peninsula	Camping	SP	Yes	RT	72	2021-08-21	140.469	77.88	53	2	0	2	0	0	14.687	0	3.67	0	0	58	4	18.357	28476	130.683	377306	490.965	2.25316	0.00130124	0.0059717
Ponderosa	Peninsula	Camping	SP	Yes	RT	72	2021-10-03	140.469	77.88	53	11	1	0	0	1	17.611	0.235	0	0	0.38	43	13	18.226	92546.8	129.751	377306	2152.25	3.01746	0.00570426	0.00799737
Payette NF	Upper Payette	Camping	NF	No	RT	12	2021-06-24	125.419	72.29	15.2727	12	0	1	0	0	4.224	0	0.231	0	0	0	13	4.455	103652	35.5209	121774
Payette NF	Upper Payette	Camping	NF	No	CH	12	2021-06-25	125.419	72.29	15.2727	2	0	0	0	0	4.224	0	0	0	0	1	2	4.224	15946.5	33.6791	121774	15946.5	33.6791	0.130952	0.276571
Payette NF	Upper Payette	Camping	NF	No	CH	12	2021-07-29	125.419	72.29	15.2727	2	0	0	0	0	0.504	0	0	0	0	34	2	0.504	15946.5	4.01853	121774	469.016	0.118192	0.00385154	0.000970588
Payette NF	Upper Payette	Camping	NF	No	CH	12	2021-08-03	125.419	72.29	15.2727	7	5	0	0	0	0.928	0.225	0	0	0	5	12	1.153	95679.2	9.19318	121774	19135.8	1.83864	0.157143	0.0150988
Payette NF	Upper Payette	Camping	NF	No	CH	12	2021-08-20	125.419	72.29	15.2727	2	2	0	1	0	0.054	0.181	0	0.054	0	17	5	0.289	39866.3	2.30427	121774	2345.08	0.135546	0.0192577	0.0011131
Payette NF	Upper Payette	Camping	NF	No	CH	12	2021-08-22	125.419	72.29	15.2727	1	1	0	0	0	0.407	0.061	0	0	0	2	2	0.468	15946.5	3.73149	121774	7973.27	1.86574	0.0654762	0.0153214
Payette NF	Upper Payette	Camping	NF	No	RT	12	2021-10-03	125.419	72.29	15.2727	9	0	0	0	0	15.72	0	0	0	0	101	9	15.72	71759.4	125.34	121774	710.489	1.24099	0.00583451	0.0101909
Payette NF	Upper Payette	Camping	NF	No	RT	14	2021-06-24	190.265	72.29	15.2727	5	1	0	0	0	22.947	18.286	0	0	0	0	6	41.233	31534.9	216.713	80270.6
Payette NF	Upper Payette	Camping	NF	No	CH	14	2021-06-27	190.265	72.29	15.2727	2	0	0	0	0	2.516	0	0	0	0	3	2	2.516	10511.6	13.2236	80270.6	3503.88	4.40788	0.0436508	0.0549127
Payette NF	Upper Payette	Camping	NF	No	CH	14	2021-07-05	190.265	72.29	15.2727	2	1	0	1	0	4.293	0.023	0	1.24	0	8	4	5.556	21023.3	29.2013	80270.6	2627.91	3.65016	0.0327381	0.0454732
Payette NF	Upper Payette	Camping	NF	No	RT	14	2021-08-21	190.265	72.29	15.2727	2	1	0	0	0	5.998	4.216	0	0	0	58	3	10.214	15767.4	53.6829	80270.6	271.853	0.925567	0.0033867	0.0115306
Payette NF	Upper Payette	Camping	NF	No	RT	14	2021-10-03	190.265	72.29	15.2727	11	6	0	0	0	7.493	38.157	0	0	0	43	17	45.65	89348.9	239.928	80270.6	2077.88	5.57972	0.0258859	0.0695114
Payette NF	Upper Payette	Camping	NF	No	RT	18	2021-06-24	167.225	72.29	15.2727	7	4	0	3	0	43.484	3.431	0	3.424	0	0	14	50.339	83719.3	301.025	91330.1
Payette NF	Upper Payette	Camping	NF	No	CH	18	2021-06-30	167.225	72.29	15.2727	1	0	0	0	1	0.183	0	0	0	4.272	6	2	4.455	11959.9	26.6407	91330.1	1993.32	4.44011	0.0218254	0.0486161
Payette NF	Upper Payette	Camping	NF	No	CH	18	2021-08-03	167.225	72.29	15.2727	21	4	0	0	3	12.126	30.816	0	0	3.375	34	28	46.317	167439	276.973	91330.1	4924.66	8.14628	0.0539216	0.0891959
Payette NF	Upper Payette	Camping	NF	No	RT	18	2021-10-03	167.225	72.29	15.2727	12	9	0	0	0	9.771	35.311	0	0	0	101	21	45.082	125579	269.588	91330.1	1243.36	2.66919	0.0136139	0.0292257
Payette NF	Cold Springs	Camping	NF	No	RT	10	2021-06-23	158.864	24.7	7.69231	10	3	0	0	1	74.867	2.995	0	0	0.143	0	14	78.005	88125.6	491.017	48420.6
Payette NF	Cold Springs	Camping	NF	No	RT	10	2021-07-27	158.864	24.7	7.69231	12	15	0	3	1	5.007	49.804	0	1.165	170.225	34	31	226.201	195135	1423.86	48420.6	5739.27	41.8784	0.118529	0.864886
Payette NF	Cold Springs	Camping	NF	No	RT	10	2021-08-21	158.864	24.7	7.69231	7	8	0	0	0	4.508	35.449	0	0	0	25	15	39.957	94420.3	251.517	48420.6	3776.81	10.0607	0.078	0.207776
Payette NF	Cold Springs	Camping	NF	No	RT	10	2021-10-04	158.864	24.7	7.69231	18	5	0	0	0	6.547	58.095	0	0	0	44	23	64.642	144778	406.901	48420.6	3290.4	9.24775	0.0679545	0.190988
Payette NF	Cold Springs	Camping	NF	No	RT	19	2021-06-23	234.116	24.7	7.69231	3	7	0	0	0	0.472	26.231	0	0	0	0	10	26.703	42713.9	114.059	32856.9
Payette NF	Cold Springs	Camping	NF	No	RT	19	2021-08-21	234.116	24.7	7.69231	2	0	0	0	1	1.372	0	0	0	0.035	59	3	1.407	12814.2	6.00985	32856.9	217.189	0.101862	0.00661017	0.00310017
Payette NF	Cold Springs	Camping	NF	No	RT	19	2021-10-03	234.116	24.7	7.69231	30	7	0	2	2	12.363	54.26	0	1.292	14.44	43	41	82.355	175127	351.771	32856.9	4072.72	8.18071	0.123953	0.24898
Payette NF	Cold Springs	Camping	NF	No	RT	27	2021-06-23	148.645	24.7	7.69231	62	9	1	0	0	155.143	16.751	435.392	0	0	0	72	607.286	484376	4085.48	51749.6
Payette NF	Cold Springs	Camping	NF	No	RT	27	2021-07-27	148.645	24.7	7.69231	9	5	1	0	0	2.923	11.347	2.639	0	0	34	15	16.909	100912	113.754	51749.6	2967.99	3.34572	0.0573529	0.0646521
Payette NF	Cold Springs	Camping	NF	No	RT	27	2021-08-21	148.645	24.7	7.69231	5	2	0	0	0	6.7	0.65	0	0	0	25	7	7.35	47092.1	49.4467	51749.6	1883.68	1.97787	0.0364	0.03822
Payette NF	Cold Springs	Camping	NF	No	RT	27	2021-10-04	148.645	24.7	7.69231	18	4	1	0	1	12.539	24.903	196.97	0	0.177	44	24	234.589	161459	1578.18	51749.6	3669.51	35.8678	0.0709091	0.693104
Payette NF	Last Chance	Camping	NF	No	RT	2	2021-06-24	255.483	18.21	5.43478	6	1	1	0	0	0.51	0.384	0.373	0	0	0	8	1.267	31313.2	4.95923	21272.6
Payette NF	Last Chance	Camping	NF	No	CH	2	2021-06-29	255.483	18.21	5.43478	11	2	0	0	0	10.671	1.247	0	0	0	5	13	11.918	50883.9	46.6488	21272.6	10176.8	9.32977	0.4784	0.438582
Payette NF	Last Chance	Camping	NF	No	CH	2	2021-07-08	255.483	18.21	5.43478	12	5	2	1	0	3.12	23.573	0.663	0.454	0	9	20	27.81	78283	108.852	21272.6	8698.11	12.0947	0.408889	0.56856
Payette NF	Last Chance	Camping	NF	No	CH	2	2021-07-21	255.483	18.21	5.43478	10	3	0	0	0	2.447	4.555	0	0	0	13	13	7.002	50883.9	27.4069	21272.6	3914.15	2.10822	0.184	0.0991052
Payette NF	Last Chance	Camping	NF	No	CH	2	2021-07-25	255.483	18.21	5.43478	9	0	0	2	0	3.56	0	0	0.789	0	4	11	4.349	43055.6	17.0226	21272.6	10763.9	4.25566	0.506	0.200054
Payette NF	Last Chance	Camping	NF	No	CH	2	2021-08-02	255.483	18.21	5.43478	11	0	1	0	0	17.729	0	7.237	0	0	8	12	24.966	46969.8	97.7206	21272.6	5871.22	12.2151	0.276	0.574218
Payette NF	Last Chance	Camping	NF	No	CH	2	2021-08-03	255.483	18.21	5.43478	7	1	0	0	1	3.501	1.976	0	0	0.122	1	9	5.599	35227.3	21.9153	21272.6	35227.3	21.9153	1.656	1.03022
Payette NF	Last Chance	Camping	NF	No	CH	2	2021-08-08	255.483	18.21	5.43478	2	0	0	0	0	0.45	0	0	0	0	5	2	0.45	7828.3	1.76137	21272.6	1565.66	0.352273	0.0736	0.01656
Payette NF	Last Chance	Camping	NF	No	CH	2	2021-08-14	255.483	18.21	5.43478	5	0	0	0	0	27.425	0	0	0	0	6	5	27.425	19570.7	107.346	21272.6	3261.79	17.8909	0.153333	0.841033
Payette NF	Last Chance	Camping	NF	No	RT	2	2021-08-21	255.483	18.21	5.43478	6	1	0	2	0	4.805	5.874	0	7.816	0	58	9	18.495	35227.3	72.3922	21272.6	607.368	1.24814	0.0285517	0.0586738
Payette NF	Last Chance	Camping	NF	No	CH	2	2021-09-06	255.483	18.21	5.43478	7	2	0	0	0	14.383	6.244	0	0	0	16	9	20.627	35227.3	80.7372	21272.6	2201.71	5.04607	0.1035	0.23721
Payette NF	Last Chance	Camping	NF	No	CH	2	2021-09-13	255.483	18.21	5.43478	6	1	0	0	0	8.626	1.996	0	0	0	7	7	10.622	27399	41.5761	21272.6	3914.15	5.93944	0.184	0.279207
Payette NF	Last Chance	Camping	NF	No	RT	2	2021-10-03	255.483	18.21	5.43478	5	1	0	0	0	2.576	13.213	0	0	0	43	6	15.789	23484.9	61.8005	21272.6	546.16	1.43722	0.0256744	0.0675622
Payette NF	Last Chance	Camping	NF	No	RT	10	2021-06-24	199.742	18.21	5.43478	3	4	0	0	0	0.178	4.751	0	0	0	0	7	4.929	35045.3	24.6769	27209.1
Payette NF	Last Chance	Camping	NF	No	CH	10	2021-06-27	199.742	18.21	5.43478	9	2	0	0	1	3.473	0.631	0	0	1.028	3	12	5.132	60077.6	25.6932	27209.1	20025.9	8.5644	0.736	0.314763
Payette NF	Last Chance	Camping	NF	No	CH	10	2021-07-08	199.742	18.21	5.43478	2	3	0	0	0	1.188	4.415	0	0.991	0	11	5	6.594	25032.3	33.0127	27209.1	2275.67	3.00115	0.0836364	0.1103
Payette NF	Last Chance	Camping	NF	No	CH	10	2021-07-21	199.742	18.21	5.43478	7	0	0	0	0	1.725	0	0	0	0	13	7	1.725	35045.3	8.63616	27209.1	2695.79	0.66432	0.0990769	0.0244154
Payette NF	Last Chance	Camping	NF	No	CH	10	2021-07-25	199.742	18.21	5.43478	22	2	0	0	1	13.276	0.32	0	0	0.109	4	25	13.705	125162	68.6137	27209.1	31290.4	17.1534	1.15	0.63043
Payette NF	Last Chance	Camping	NF	No	CH	10	2021-08-02	199.742	18.21	5.43478	6	1	0	0	1	2.516	3.849	0	0	1.097	8	8	7.462	40051.8	37.3583	27209.1	5006.47	4.66978	0.184	0.171626
Payette NF	Last Chance	Camping	NF	No	CH	10	2021-08-03	199.742	18.21	5.43478	5	5	0	1	0	1.708	64.793	0	0.588	0	1	11	67.089	55071.2	335.879	27209.1	55071.2	335.879	2.024	12.3444
Payette NF	Last Chance	Camping	NF	No	CH	10	2021-08-14	199.742	18.21	5.43478	7	0	0	2	0	3.197	0	0	2.171	0	11	9	5.368	45058.2	26.8747	27209.1	4096.2	2.44316	0.150545	0.089792
Payette NF	Last Chance	Camping	NF	No	RT	10	2021-08-21	199.742	18.21	5.43478	20	4	1	0	0	4.934	6.36	2.452	0	0	58	25	13.746	125162	68.8189	27209.1	2157.96	1.18653	0.0793103	0.043608
Payette NF	Last Chance	Camping	NF	No	CH	10	2021-09-13	199.742	18.21	5.43478	4	2	0	0	1	2.128	33.505	0	0	0.213	23	7	35.846	35045.3	179.462	27209.1	1523.71	7.80269	0.056	0.286768
Payette NF	Last Chance	Camping	NF	No	RT	10	2021-10-03	199.742	18.21	5.43478	6	0	2	0	0	3.185	0	3.576	0	0	43	8	6.761	40051.8	33.8487	27209.1	931.436	0.78718	0.0342326	0.0289308
Payette NF	Last Chance	Camping	NF	No	RT	16	2021-06-24	255.483	18.21	5.43478	8	5	0	1	0	18.394	11.664	0	3.676	0	0	14	33.734	54798.1	132.04	21272.6
Payette NF	Last Chance	Camping	NF	No	CH	16	2021-06-29	255.483	18.21	5.43478	3	0	0	0	0	0.298	0	0	0	0	5	3	0.298	11742.4	1.16642	21272.6	2348.49	0.233283	0.1104	0.0109664
Payette NF	Last Chance	Camping	NF	No	CH	16	2021-07-08	255.483	18.21	5.43478	27	6	0	1	0	4.524	4.623	0	3.096	0	9	34	12.243	133081	47.9209	21272.6	14786.8	5.32455	0.695111	0.250301
Payette NF	Last Chance	Camping	NF	No	CH	16	2021-07-21	255.483	18.21	5.43478	9	3	0	0	0	1.424	2.47	0	0	0	13	12	3.894	46969.8	15.2417	21272.6	3613.06	1.17244	0.169846	0.0551151
Payette NF	Last Chance	Camping	NF	No	CH	16	2021-07-25	255.483	18.21	5.43478	28	2	0	3	1	14.127	0.303	0	0.06	0.142	4	34	14.632	133081	57.2718	21272.6	33270.3	14.318	1.564	0.673072
Payette NF	Last Chance	Camping	NF	No	CH	16	2021-08-02	255.483	18.21	5.43478	31	5	0	2	0	12.195	5.017	0	0.599	0	8	38	17.811	148738	69.7149	21272.6	18592.2	8.71436	0.874	0.409653
Payette NF	Last Chance	Camping	NF	No	CH	16	2021-08-03	255.483	18.21	5.43478	70	5	4	0	0	10.529	2.925	9.227	0	0	1	79	22.681	309218	88.7768	21272.6	309218	88.7768	14.536	4.1733
Payette NF	Last Chance	Camping	NF	No	CH	16	2021-08-14	255.483	18.21	5.43478	15	1	0	0	0	13.386	0.148	0	0	0	11	16	13.534	62626.4	52.9741	21272.6	5693.31	4.81583	0.267636	0.226387
Payette NF	Last Chance	Camping	NF	No	RT	16	2021-08-21	255.483	18.21	5.43478	19	3	0	0	0	12.714	5.638	0	0	0	58	22	18.352	86111.3	71.8325	21272.6	1484.68	1.23849	0.0697931	0.0582201
Payette NF	Last Chance	Camping	NF	No	CH	16	2021-09-03	255.483	18.21	5.43478	4	0	0	0	0	1.273	0	0	0	0	13	4	1.273	15656.6	4.98271	21272.6	1204.35	0.383286	0.0566154	0.0180178
Payette NF	Last Chance	Camping	NF	No	CH	16	2021-09-13	255.483	18.21	5.43478	7	2	0	1	1	19.817	8.146	0	2.066	0.248	10	11	30.277	43055.6	118.509	21272.6	4305.56	11.8509	0.2024	0.557097
Payette NF	Last Chance	Camping	NF	No	RT	16	2021-10-03	255.483	18.21	5.43478	10	0	0	0	0	18.791	0	0	0	0	43	10	18.791	39141.5	73.5508	21272.6	910.267	1.71048	0.0427907	0.080408
